# Supplementary material for: White stork movements reveal the ecological connectivity between landfills and different habitats
Source: Mov Ecol. 2023 Mar 28;11:18. doi: 10.1186/s40462-023-00380-7 (PMC10045253; doi:10.1186/s40462-023-00380-7)
Supplement: Supplementary file 1 — Additional file 1. Interactive map showing the spatial network and GPS tracks. [file 40462_2023_380_MOESM1_ESM.zip]

Archive with 33 entries (19 files):
- 40462_2023_380_MOESM1_ESM/
- 40462_2023_380_MOESM1_ESM/Interactive_map.html
- 40462_2023_380_MOESM1_ESM/Interactive_map_files/
- 40462_2023_380_MOESM1_ESM/Interactive_map_files/htmlwidgets-1.5.3/
- 40462_2023_380_MOESM1_ESM/Interactive_map_files/htmlwidgets-1.5.3/htmlwidgets.js
- 40462_2023_380_MOESM1_ESM/Interactive_map_files/jquery-1.12.4/
- 40462_2023_380_MOESM1_ESM/Interactive_map_files/jquery-1.12.4/jquery.min.js
- 40462_2023_380_MOESM1_ESM/Interactive_map_files/leaflet-1.3.1/
- 40462_2023_380_MOESM1_ESM/Interactive_map_files/leaflet-1.3.1/images/
- 40462_2023_380_MOESM1_ESM/Interactive_map_files/leaflet-1.3.1/images/layers-2x.png
- 40462_2023_380_MOESM1_ESM/Interactive_map_files/leaflet-1.3.1/images/layers.png
- 40462_2023_380_MOESM1_ESM/Interactive_map_files/leaflet-1.3.1/images/marker-icon-2x.png
- 40462_2023_380_MOESM1_ESM/Interactive_map_files/leaflet-1.3.1/images/marker-icon.png
- 40462_2023_380_MOESM1_ESM/Interactive_map_files/leaflet-1.3.1/images/marker-shadow.png
- 40462_2023_380_MOESM1_ESM/Interactive_map_files/leaflet-1.3.1/leaflet.css
- 40462_2023_380_MOESM1_ESM/Interactive_map_files/leaflet-1.3.1/leaflet.js
- 40462_2023_380_MOESM1_ESM/Interactive_map_files/leaflet-binding-2.0.4.1/
- 40462_2023_380_MOESM1_ESM/Interactive_map_files/leaflet-binding-2.0.4.1/leaflet.js
- 40462_2023_380_MOESM1_ESM/Interactive_map_files/leaflet-providers-1.9.0/
- 40462_2023_380_MOESM1_ESM/Interactive_map_files/leaflet-providers-1.9.0/leaflet-providers_1.9.0.js
- 40462_2023_380_MOESM1_ESM/Interactive_map_files/leaflet-providers-plugin-2.0.4.1/
- 40462_2023_380_MOESM1_ESM/Interactive_map_files/leaflet-providers-plugin-2.0.4.1/leaflet-providers-plugin.js
- 40462_2023_380_MOESM1_ESM/Interactive_map_files/leafletfix-1.0.0/
- 40462_2023_380_MOESM1_ESM/Interactive_map_files/leafletfix-1.0.0/leafletfix.css
- 40462_2023_380_MOESM1_ESM/Interactive_map_files/proj4-2.6.2/
- 40462_2023_380_MOESM1_ESM/Interactive_map_files/proj4-2.6.2/proj4.min.js
- 40462_2023_380_MOESM1_ESM/Interactive_map_files/Proj4Leaflet-1.0.1/
- 40462_2023_380_MOESM1_ESM/Interactive_map_files/Proj4Leaflet-1.0.1/proj4leaflet.js
- 40462_2023_380_MOESM1_ESM/Interactive_map_files/rstudio_leaflet-1.3.1/
- 40462_2023_380_MOESM1_ESM/Interactive_map_files/rstudio_leaflet-1.3.1/images/
- 40462_2023_380_MOESM1_ESM/Interactive_map_files/rstudio_leaflet-1.3.1/images/1px.png
- 40462_2023_380_MOESM1_ESM/Interactive_map_files/rstudio_leaflet-1.3.1/rstudio_leaflet.css
- 40462_2023_380_MOESM1_ESM/White stork movements reveal the ecological connectivity - Appendix S1.pdf
