# Supplementary material for: White stork movements reveal the ecological connectivity between landfills and different habitats
Source: Mov Ecol. 2023 Mar 28;11:18. doi: 10.1186/s40462-023-00380-7 (PMC10045253; doi:10.1186/s40462-023-00380-7)
Supplement: Supplementary file 1 — Additional file 1. Interactive map showing the spatial network and GPS tracks. [file 40462_2023_380_MOESM1_ESM.zip › 40462_2023_380_MOESM1_ESM/Interactive_map_files/leaflet-1.3.1/leaflet.js]

/* @preserve
 * Leaflet 1.3.1+Detached: ba6f97fff8647e724e4dfe66d2ed7da11f908989.ba6f97f, a JS library for interactive maps. https://leafletjs.com
 * (c) 2010-2017 Vladimir Agafonkin, (c) 2010-2011 CloudMade
 */
!function(t,i){"object"==typeof exports&&"undefined"!=typeof module?i(exports):"function"==typeof define&&define.amd?define(["exports"],i):i(t.L={})}(this,function(t){"use strict";function i(t){var i,e,n,o;for(e=1,n=arguments.length;e<n;e++){o=arguments[e];for(i in o)t[i]=o[i]}return t}function e(t,i){var e=Array.prototype.slice;if(t.bind)return t.bind.apply(t,e.call(arguments,1));var n=e.call(arguments,2);return function(){return t.apply(i,n.length?n.concat(e.call(arguments)):arguments)}}function n(t){return t._leaflet_id=t._leaflet_id||++ti,t._leaflet_id}function o(t,i,e){var n,o,s,r;return r=function(){n=!1,o&&(s.apply(e,o),o=!1)},s=function(){n?o=arguments:(t.apply(e,arguments),setTimeout(r,i),n=!0)}}function s(t,i,e){var n=i[1],o=i[0],s=n-o;return t===n&&e?t:((t-o)%s+s)%s+o}function r(){return!1}function a(t,i){var e=Math.pow(10,void 0===i?6:i);return Math.round(t*e)/e}function h(t){return t.trim?t.trim():t.replace(/^\s+|\s+$/g,"")}function u(t){return h(t).split(/\s+/)}function l(t,i){t.hasOwnProperty("options")||(t.options=t.options?Qt(t.options):{});for(var e in i)t.options[e]=i[e];return t.options}function c(t,i,e){var n=[];for(var o in t)n.push(encodeURIComponent(e?o.toUpperCase():o)+"="+encodeURIComponent(t[o]));return(i&&-1!==i.indexOf("?")?"&":"?")+n.join("&")}function _(t,i){return t.replace(ii,function(t,e){var n=i[e];if(void 0===n)throw new Error("No value provided for variable "+t);return"function"==typeof n&&(n=n(i)),n})}function d(t,i){for(var e=0;e<t.length;e++)if(t[e]===i)return e;return-1}function p(t){return window["webkit"+t]||window["moz"+t]||window["ms"+t]}function m(t){var i=+new Date,e=Math.max(0,16-(i-oi));return oi=i+e,window.setTimeout(t,e)}function f(t,i,n){if(!n||si!==m)return si.call(window,e(t,i));t.call(i)}function g(t){t&&ri.call(window,t)}function v(){}function y(t){if("undefined"!=typeof L&&L&&L.Mixin){t=ei(t)?t:[t];for(var i=0;i<t.length;i++)t[i]===L.Mixin.Events&&console.warn("Deprecated include of L.Mixin.Events: this property will be removed in future releases, please inherit from L.Evented instead.",(new Error).stack)}}function x(t,i,e){this.x=e?Math.round(t):t,this.y=e?Math.round(i):i}function w(t,i,e){return t instanceof x?t:ei(t)?new x(t[0],t[1]):void 0===t||null===t?t:"object"==typeof t&&"x"in t&&"y"in t?new x(t.x,t.y):new x(t,i,e)}function P(t,i){if(t)for(var e=i?[t,i]:t,n=0,o=e.length;n<o;n++)this.extend(e[n])}function b(t,i){return!t||t instanceof P?t:new P(t,i)}function T(t,i){if(t)for(var e=i?[t,i]:t,n=0,o=e.length;n<o;n++)this.extend(e[n])}function z(t,i){return t instanceof T?t:new T(t,i)}function M(t,i,e){if(isNaN(t)||isNaN(i))throw new Error("Invalid LatLng object: ("+t+", "+i+")");this.lat=+t,this.lng=+i,void 0!==e&&(this.alt=+e)}function C(t,i,e){return t instanceof M?t:ei(t)&&"object"!=typeof t[0]?3===t.length?new M(t[0],t[1],t[2]):2===t.length?new M(t[0],t[1]):null:void 0===t||null===t?t:"object"==typeof t&&"lat"in t?new M(t.lat,"lng"in t?t.lng:t.lon,t.alt):void 0===i?null:new M(t,i,e)}function Z(t,i,e,n){if(ei(t))return this._a=t[0],this._b=t[1],this._c=t[2],void(this._d=t[3]);this._a=t,this._b=i,this._c=e,this._d=n}function S(t,i,e,n){return new Z(t,i,e,n)}function E(t){return document.createElementNS("http://www.w3.org/2000/svg",t)}function k(t,i){var e,n,o,s,r,a,h="";for(e=0,o=t.length;e<o;e++){for(n=0,s=(r=t[e]).length;n<s;n++)a=r[n],h+=(n?"L":"M")+a.x+" "+a.y;h+=i?Xi?"z":"x":""}return h||"M0 0"}function A(t){return navigator.userAgent.toLowerCase().indexOf(t)>=0}function I(t,i,e,n){return"touchstart"===i?O(t,e,n):"touchmove"===i?W(t,e,n):"touchend"===i&&H(t,e,n),this}function B(t,i,e){var n=t["_leaflet_"+i+e];return"touchstart"===i?t.removeEventListener(Qi,n,!1):"touchmove"===i?t.removeEventListener(te,n,!1):"touchend"===i&&(t.removeEventListener(ie,n,!1),t.removeEventListener(ee,n,!1)),this}function O(t,i,n){var o=e(function(t){if("mouse"!==t.pointerType&&t.MSPOINTER_TYPE_MOUSE&&t.pointerType!==t.MSPOINTER_TYPE_MOUSE){if(!(ne.indexOf(t.target.tagName)<0))return;$(t)}j(t,i)});t["_leaflet_touchstart"+n]=o,t.addEventListener(Qi,o,!1),se||(document.documentElement.addEventListener(Qi,R,!0),document.documentElement.addEventListener(te,D,!0),document.documentElement.addEventListener(ie,N,!0),document.documentElement.addEventListener(ee,N,!0),se=!0)}function R(t){oe[t.pointerId]=t,re++}function D(t){oe[t.pointerId]&&(oe[t.pointerId]=t)}function N(t){delete oe[t.pointerId],re--}function j(t,i){t.touches=[];for(var e in oe)t.touches.push(oe[e]);t.changedTouches=[t],i(t)}function W(t,i,e){var n=function(t){(t.pointerType!==t.MSPOINTER_TYPE_MOUSE&&"mouse"!==t.pointerType||0!==t.buttons)&&j(t,i)};t["_leaflet_touchmove"+e]=n,t.addEventListener(te,n,!1)}function H(t,i,e){var n=function(t){j(t,i)};t["_leaflet_touchend"+e]=n,t.addEventListener(ie,n,!1),t.addEventListener(ee,n,!1)}function F(t,i,e){function n(t){var i;if(Ui){if(!Pi||"mouse"===t.pointerType)return;i=re}else i=t.touches.length;if(!(i>1)){var e=Date.now(),n=e-(s||e);r=t.touches?t.touches[0]:t,a=n>0&&n<=h,s=e}}function o(t){if(a&&!r.cancelBubble){if(Ui){if(!Pi||"mouse"===t.pointerType)return;var e,n,o={};for(n in r)e=r[n],o[n]=e&&e.bind?e.bind(r):e;r=o}r.type="dblclick",i(r),s=null}}var s,r,a=!1,h=250;return t[ue+ae+e]=n,t[ue+he+e]=o,t[ue+"dblclick"+e]=i,t.addEventListener(ae,n,!1),t.addEventListener(he,o,!1),t.addEventListener("dblclick",i,!1),this}function U(t,i){var e=t[ue+ae+i],n=t[ue+he+i],o=t[ue+"dblclick"+i];return t.removeEventListener(ae,e,!1),t.removeEventListener(he,n,!1),Pi||t.removeEventListener("dblclick",o,!1),this}function V(t,i,e,n){if("object"==typeof i)for(var o in i)G(t,o,i[o],e);else for(var s=0,r=(i=u(i)).length;s<r;s++)G(t,i[s],e,n);return this}function q(t,i,e,n){if("object"==typeof i)for(var o in i)K(t,o,i[o],e);else if(i)for(var s=0,r=(i=u(i)).length;s<r;s++)K(t,i[s],e,n);else{for(var a in t[le])K(t,a,t[le][a]);delete t[le]}return this}function G(t,i,e,o){var s=i+n(e)+(o?"_"+n(o):"");if(t[le]&&t[le][s])return this;var r=function(i){return e.call(o||t,i||window.event)},a=r;Ui&&0===i.indexOf("touch")?I(t,i,r,s):!Vi||"dblclick"!==i||!F||Ui&&Si?"addEventListener"in t?"mousewheel"===i?t.addEventListener("onwheel"in t?"wheel":"mousewheel",r,!1):"mouseenter"===i||"mouseleave"===i?(r=function(i){i=i||window.event,ot(t,i)&&a(i)},t.addEventListener("mouseenter"===i?"mouseover":"mouseout",r,!1)):("click"===i&&Ti&&(r=function(t){st(t,a)}),t.addEventListener(i,r,!1)):"attachEvent"in t&&t.attachEvent("on"+i,r):F(t,r,s),t[le]=t[le]||{},t[le][s]=r}function K(t,i,e,o){var s=i+n(e)+(o?"_"+n(o):""),r=t[le]&&t[le][s];if(!r)return this;Ui&&0===i.indexOf("touch")?B(t,i,s):!Vi||"dblclick"!==i||!U||Ui&&Si?"removeEventListener"in t?"mousewheel"===i?t.removeEventListener("onwheel"in t?"wheel":"mousewheel",r,!1):t.removeEventListener("mouseenter"===i?"mouseover":"mouseleave"===i?"mouseout":i,r,!1):"detachEvent"in t&&t.detachEvent("on"+i,r):U(t,s),t[le][s]=null}function Y(t){return t.stopPropagation?t.stopPropagation():t.originalEvent?t.originalEvent._stopped=!0:t.cancelBubble=!0,nt(t),this}function X(t){return G(t,"mousewheel",Y),this}function J(t){return V(t,"mousedown touchstart dblclick",Y),G(t,"click",et),this}function $(t){return t.preventDefault?t.preventDefault():t.returnValue=!1,this}function Q(t){return $(t),Y(t),this}function tt(t,i){if(!i)return new x(t.clientX,t.clientY);var e=i.getBoundingClientRect(),n=e.width/i.offsetWidth||1,o=e.height/i.offsetHeight||1;return new x(t.clientX/n-e.left-i.clientLeft,t.clientY/o-e.top-i.clientTop)}function it(t){return Pi?t.wheelDeltaY/2:t.deltaY&&0===t.deltaMode?-t.deltaY/ce:t.deltaY&&1===t.deltaMode?20*-t.deltaY:t.deltaY&&2===t.deltaMode?60*-t.deltaY:t.deltaX||t.deltaZ?0:t.wheelDelta?(t.wheelDeltaY||t.wheelDelta)/2:t.detail&&Math.abs(t.detail)<32765?20*-t.detail:t.detail?t.detail/-32765*60:0}function et(t){_e[t.type]=!0}function nt(t){var i=_e[t.type];return _e[t.type]=!1,i}function ot(t,i){var e=i.relatedTarget;if(!e)return!0;try{for(;e&&e!==t;)e=e.parentNode}catch(t){return!1}return e!==t}function st(t,i){var e=t.timeStamp||t.originalEvent&&t.originalEvent.timeStamp,n=pi&&e-pi;n&&n>100&&n<500||t.target._simulatedClick&&!t._simulated?Q(t):(pi=e,i(t))}function rt(t){return"string"==typeof t?document.getElementById(t):t}function at(t,i){var e=t.style[i]||t.currentStyle&&t.currentStyle[i];if((!e||"auto"===e)&&document.defaultView){var n=document.defaultView.getComputedStyle(t,null);e=n?n[i]:null}return"auto"===e?null:e}function ht(t,i,e){var n=document.createElement(t);return n.className=i||"",e&&e.appendChild(n),n}function ut(t){var i=t.parentNode;i&&i.removeChild(t)}function lt(t){for(;t.firstChild;)t.removeChild(t.firstChild)}function ct(t){var i=t.parentNode;i.lastChild!==t&&i.appendChild(t)}function _t(t){var i=t.parentNode;i.firstChild!==t&&i.insertBefore(t,i.firstChild)}function dt(t,i){if(void 0!==t.classList)return t.classList.contains(i);var e=gt(t);return e.length>0&&new RegExp("(^|\\s)"+i+"(\\s|$)").test(e)}function pt(t,i){if(void 0!==t.classList)for(var e=u(i),n=0,o=e.length;n<o;n++)t.classList.add(e[n]);else if(!dt(t,i)){var s=gt(t);ft(t,(s?s+" ":"")+i)}}function mt(t,i){void 0!==t.classList?t.classList.remove(i):ft(t,h((" "+gt(t)+" ").replace(" "+i+" "," ")))}function ft(t,i){void 0===t.className.baseVal?t.className=i:t.className.baseVal=i}function gt(t){return void 0===t.className.baseVal?t.className:t.className.baseVal}function vt(t,i){"opacity"in t.style?t.style.opacity=i:"filter"in t.style&&yt(t,i)}function yt(t,i){var e=!1,n="DXImageTransform.Microsoft.Alpha";try{e=t.filters.item(n)}catch(t){if(1===i)return}i=Math.round(100*i),e?(e.Enabled=100!==i,e.Opacity=i):t.style.filter+=" progid:"+n+"(opacity="+i+")"}function xt(t){for(var i=document.documentElement.style,e=0;e<t.length;e++)if(t[e]in i)return t[e];return!1}function wt(t,i,e){var n=i||new x(0,0);t.style[pe]=(Oi?"translate("+n.x+"px,"+n.y+"px)":"translate3d("+n.x+"px,"+n.y+"px,0)")+(e?" scale("+e+")":"")}function Lt(t,i){t._leaflet_pos=i,Ni?wt(t,i):(t.style.left=i.x+"px",t.style.top=i.y+"px")}function Pt(t){return t._leaflet_pos||new x(0,0)}function bt(){V(window,"dragstart",$)}function Tt(){q(window,"dragstart",$)}function zt(t){for(;-1===t.tabIndex;)t=t.parentNode;t.style&&(Mt(),ve=t,ye=t.style.outline,t.style.outline="none",V(window,"keydown",Mt))}function Mt(){ve&&(ve.style.outline=ye,ve=void 0,ye=void 0,q(window,"keydown",Mt))}function Ct(t,i){if(!i||!t.length)return t.slice();var e=i*i;return t=kt(t,e),t=St(t,e)}function Zt(t,i,e){return Math.sqrt(Rt(t,i,e,!0))}function St(t,i){var e=t.length,n=new(typeof Uint8Array!=void 0+""?Uint8Array:Array)(e);n[0]=n[e-1]=1,Et(t,n,i,0,e-1);var o,s=[];for(o=0;o<e;o++)n[o]&&s.push(t[o]);return s}function Et(t,i,e,n,o){var s,r,a,h=0;for(r=n+1;r<=o-1;r++)(a=Rt(t[r],t[n],t[o],!0))>h&&(s=r,h=a);h>e&&(i[s]=1,Et(t,i,e,n,s),Et(t,i,e,s,o))}function kt(t,i){for(var e=[t[0]],n=1,o=0,s=t.length;n<s;n++)Ot(t[n],t[o])>i&&(e.push(t[n]),o=n);return o<s-1&&e.push(t[s-1]),e}function At(t,i,e,n,o){var s,r,a,h=n?Se:Bt(t,e),u=Bt(i,e);for(Se=u;;){if(!(h|u))return[t,i];if(h&u)return!1;a=Bt(r=It(t,i,s=h||u,e,o),e),s===h?(t=r,h=a):(i=r,u=a)}}function It(t,i,e,n,o){var s,r,a=i.x-t.x,h=i.y-t.y,u=n.min,l=n.max;return 8&e?(s=t.x+a*(l.y-t.y)/h,r=l.y):4&e?(s=t.x+a*(u.y-t.y)/h,r=u.y):2&e?(s=l.x,r=t.y+h*(l.x-t.x)/a):1&e&&(s=u.x,r=t.y+h*(u.x-t.x)/a),new x(s,r,o)}function Bt(t,i){var e=0;return t.x<i.min.x?e|=1:t.x>i.max.x&&(e|=2),t.y<i.min.y?e|=4:t.y>i.max.y&&(e|=8),e}function Ot(t,i){var e=i.x-t.x,n=i.y-t.y;return e*e+n*n}function Rt(t,i,e,n){var o,s=i.x,r=i.y,a=e.x-s,h=e.y-r,u=a*a+h*h;return u>0&&((o=((t.x-s)*a+(t.y-r)*h)/u)>1?(s=e.x,r=e.y):o>0&&(s+=a*o,r+=h*o)),a=t.x-s,h=t.y-r,n?a*a+h*h:new x(s,r)}function Dt(t){return!ei(t[0])||"object"!=typeof t[0][0]&&void 0!==t[0][0]}function Nt(t){return console.warn("Deprecated use of _flat, please use L.LineUtil.isFlat instead."),Dt(t)}function jt(t,i,e){var n,o,s,r,a,h,u,l,c,_=[1,4,2,8];for(o=0,u=t.length;o<u;o++)t[o]._code=Bt(t[o],i);for(r=0;r<4;r++){for(l=_[r],n=[],o=0,s=(u=t.length)-1;o<u;s=o++)a=t[o],h=t[s],a._code&l?h._code&l||((c=It(h,a,l,i,e))._code=Bt(c,i),n.push(c)):(h._code&l&&((c=It(h,a,l,i,e))._code=Bt(c,i),n.push(c)),n.push(a));t=n}return t}function Wt(t,i){var e,n,o,s,r="Feature"===t.type?t.geometry:t,a=r?r.coordinates:null,h=[],u=i&&i.pointToLayer,l=i&&i.coordsToLatLng||Ht;if(!a&&!r)return null;switch(r.type){case"Point":return e=l(a),u?u(t,e):new Xe(e);case"MultiPoint":for(o=0,s=a.length;o<s;o++)e=l(a[o]),h.push(u?u(t,e):new Xe(e));return new qe(h);case"LineString":case"MultiLineString":return n=Ft(a,"LineString"===r.type?0:1,l),new tn(n,i);case"Polygon":case"MultiPolygon":return n=Ft(a,"Polygon"===r.type?1:2,l),new en(n,i);case"GeometryCollection":for(o=0,s=r.geometries.length;o<s;o++){var c=Wt({geometry:r.geometries[o],type:"Feature",properties:t.properties},i);c&&h.push(c)}return new qe(h);default:throw new Error("Invalid GeoJSON object.")}}function Ht(t){return new M(t[1],t[0],t[2])}function Ft(t,i,e){for(var n,o=[],s=0,r=t.length;s<r;s++)n=i?Ft(t[s],i-1,e):(e||Ht)(t[s]),o.push(n);return o}function Ut(t,i){return i="number"==typeof i?i:6,void 0!==t.alt?[a(t.lng,i),a(t.lat,i),a(t.alt,i)]:[a(t.lng,i),a(t.lat,i)]}function Vt(t,i,e,n){for(var o=[],s=0,r=t.length;s<r;s++)o.push(i?Vt(t[s],i-1,e,n):Ut(t[s],n));return!i&&e&&o.push(o[0]),o}function qt(t,e){return t.feature?i({},t.feature,{geometry:e}):Gt(e)}function Gt(t){return"Feature"===t.type||"FeatureCollection"===t.type?t:{type:"Feature",properties:{},geometry:t}}function Kt(t,i){return new nn(t,i)}function Yt(t,i){return new dn(t,i)}function Xt(t){return Yi?new fn(t):null}function Jt(t){return Xi||Ji?new xn(t):null}var $t=Object.freeze;Object.freeze=function(t){return t};var Qt=Object.create||function(){function t(){}return function(i){return t.prototype=i,new t}}(),ti=0,ii=/\{ *([\w_-]+) *\}/g,ei=Array.isArray||function(t){return"[object Array]"===Object.prototype.toString.call(t)},ni="data:image/gif;base64,R0lGODlhAQABAAD/ACwAAAAAAQABAAACADs=",oi=0,si=window.requestAnimationFrame||p("RequestAnimationFrame")||m,ri=window.cancelAnimationFrame||p("CancelAnimationFrame")||p("CancelRequestAnimationFrame")||function(t){window.clearTimeout(t)},ai=(Object.freeze||Object)({freeze:$t,extend:i,create:Qt,bind:e,lastId:ti,stamp:n,throttle:o,wrapNum:s,falseFn:r,formatNum:a,trim:h,splitWords:u,setOptions:l,getParamString:c,template:_,isArray:ei,indexOf:d,emptyImageUrl:ni,requestFn:si,cancelFn:ri,requestAnimFrame:f,cancelAnimFrame:g});v.extend=function(t){var e=function(){this.initialize&&this.initialize.apply(this,arguments),this.callInitHooks()},n=e.__super__=this.prototype,o=Qt(n);o.constructor=e,e.prototype=o;for(var s in this)this.hasOwnProperty(s)&&"prototype"!==s&&"__super__"!==s&&(e[s]=this[s]);return t.statics&&(i(e,t.statics),delete t.statics),t.includes&&(y(t.includes),i.apply(null,[o].concat(t.includes)),delete t.includes),o.options&&(t.options=i(Qt(o.options),t.options)),i(o,t),o._initHooks=[],o.callInitHooks=function(){if(!this._initHooksCalled){n.callInitHooks&&n.callInitHooks.call(this),this._initHooksCalled=!0;for(var t=0,i=o._initHooks.length;t<i;t++)o._initHooks[t].call(this)}},e},v.include=function(t){return i(this.prototype,t),this},v.mergeOptions=function(t){return i(this.prototype.options,t),this},v.addInitHook=function(t){var i=Array.prototype.slice.call(arguments,1),e="function"==typeof t?t:function(){this[t].apply(this,i)};return this.prototype._initHooks=this.prototype._initHooks||[],this.prototype._initHooks.push(e),this};var hi={on:function(t,i,e){if("object"==typeof t)for(var n in t)this._on(n,t[n],i);else for(var o=0,s=(t=u(t)).length;o<s;o++)this._on(t[o],i,e);return this},off:function(t,i,e){if(t)if("object"==typeof t)for(var n in t)this._off(n,t[n],i);else for(var o=0,s=(t=u(t)).length;o<s;o++)this._off(t[o],i,e);else delete this._events;return this},_on:function(t,i,e){this._events=this._events||{};var n=this._events[t];n||(n=[],this._events[t]=n),e===this&&(e=void 0);for(var o={fn:i,ctx:e},s=n,r=0,a=s.length;r<a;r++)if(s[r].fn===i&&s[r].ctx===e)return;s.push(o)},_off:function(t,i,e){var n,o,s;if(this._events&&(n=this._events[t]))if(i){if(e===this&&(e=void 0),n)for(o=0,s=n.length;o<s;o++){var a=n[o];if(a.ctx===e&&a.fn===i)return a.fn=r,this._firingCount&&(this._events[t]=n=n.slice()),void n.splice(o,1)}}else{for(o=0,s=n.length;o<s;o++)n[o].fn=r;delete this._events[t]}},fire:function(t,e,n){if(!this.listens(t,n))return this;var o=i({},e,{type:t,target:this,sourceTarget:e&&e.sourceTarget||this});if(this._events){var s=this._events[t];if(s){this._firingCount=this._firingCount+1||1;for(var r=0,a=s.length;r<a;r++){var h=s[r];h.fn.call(h.ctx||this,o)}this._firingCount--}}return n&&this._propagateEvent(o),this},listens:function(t,i){var e=this._events&&this._events[t];if(e&&e.length)return!0;if(i)for(var n in this._eventParents)if(this._eventParents[n].listens(t,i))return!0;return!1},once:function(t,i,n){if("object"==typeof t){for(var o in t)this.once(o,t[o],i);return this}var s=e(function(){this.off(t,i,n).off(t,s,n)},this);return this.on(t,i,n).on(t,s,n)},addEventParent:function(t){return this._eventParents=this._eventParents||{},this._eventParents[n(t)]=t,this},removeEventParent:function(t){return this._eventParents&&delete this._eventParents[n(t)],this},_propagateEvent:function(t){for(var e in this._eventParents)this._eventParents[e].fire(t.type,i({layer:t.target,propagatedFrom:t.target},t),!0)}};hi.addEventListener=hi.on,hi.removeEventListener=hi.clearAllEventListeners=hi.off,hi.addOneTimeEventListener=hi.once,hi.fireEvent=hi.fire,hi.hasEventListeners=hi.listens;var ui=v.extend(hi),li=Math.trunc||function(t){return t>0?Math.floor(t):Math.ceil(t)};x.prototype={clone:function(){return new x(this.x,this.y)},add:function(t){return this.clone()._add(w(t))},_add:function(t){return this.x+=t.x,this.y+=t.y,this},subtract:function(t){return this.clone()._subtract(w(t))},_subtract:function(t){return this.x-=t.x,this.y-=t.y,this},divideBy:function(t){return this.clone()._divideBy(t)},_divideBy:function(t){return this.x/=t,this.y/=t,this},multiplyBy:function(t){return this.clone()._multiplyBy(t)},_multiplyBy:function(t){return this.x*=t,this.y*=t,this},scaleBy:function(t){return new x(this.x*t.x,this.y*t.y)},unscaleBy:function(t){return new x(this.x/t.x,this.y/t.y)},round:function(){return this.clone()._round()},_round:function(){return this.x=Math.round(this.x),this.y=Math.round(this.y),this},floor:function(){return this.clone()._floor()},_floor:function(){return this.x=Math.floor(this.x),this.y=Math.floor(this.y),this},ceil:function(){return this.clone()._ceil()},_ceil:function(){return this.x=Math.ceil(this.x),this.y=Math.ceil(this.y),this},trunc:function(){return this.clone()._trunc()},_trunc:function(){return this.x=li(this.x),this.y=li(this.y),this},distanceTo:function(t){var i=(t=w(t)).x-this.x,e=t.y-this.y;return Math.sqrt(i*i+e*e)},equals:function(t){return(t=w(t)).x===this.x&&t.y===this.y},contains:function(t){return t=w(t),Math.abs(t.x)<=Math.abs(this.x)&&Math.abs(t.y)<=Math.abs(this.y)},toString:function(){return"Point("+a(this.x)+", "+a(this.y)+")"}},P.prototype={extend:function(t){return t=w(t),this.min||this.max?(this.min.x=Math.min(t.x,this.min.x),this.max.x=Math.max(t.x,this.max.x),this.min.y=Math.min(t.y,this.min.y),this.max.y=Math.max(t.y,this.max.y)):(this.min=t.clone(),this.max=t.clone()),this},getCenter:function(t){return new x((this.min.x+this.max.x)/2,(this.min.y+this.max.y)/2,t)},getBottomLeft:function(){return new x(this.min.x,this.max.y)},getTopRight:function(){return new x(this.max.x,this.min.y)},getTopLeft:function(){return this.min},getBottomRight:function(){return this.max},getSize:function(){return this.max.subtract(this.min)},contains:function(t){var i,e;return(t="number"==typeof t[0]||t instanceof x?w(t):b(t))instanceof P?(i=t.min,e=t.max):i=e=t,i.x>=this.min.x&&e.x<=this.max.x&&i.y>=this.min.y&&e.y<=this.max.y},intersects:function(t){t=b(t);var i=this.min,e=this.max,n=t.min,o=t.max,s=o.x>=i.x&&n.x<=e.x,r=o.y>=i.y&&n.y<=e.y;return s&&r},overlaps:function(t){t=b(t);var i=this.min,e=this.max,n=t.min,o=t.max,s=o.x>i.x&&n.x<e.x,r=o.y>i.y&&n.y<e.y;return s&&r},isValid:function(){return!(!this.min||!this.max)}},T.prototype={extend:function(t){var i,e,n=this._southWest,o=this._northEast;if(t instanceof M)i=t,e=t;else{if(!(t instanceof T))return t?this.extend(C(t)||z(t)):this;if(i=t._southWest,e=t._northEast,!i||!e)return this}return n||o?(n.lat=Math.min(i.lat,n.lat),n.lng=Math.min(i.lng,n.lng),o.lat=Math.max(e.lat,o.lat),o.lng=Math.max(e.lng,o.lng)):(this._southWest=new M(i.lat,i.lng),this._northEast=new M(e.lat,e.lng)),this},pad:function(t){var i=this._southWest,e=this._northEast,n=Math.abs(i.lat-e.lat)*t,o=Math.abs(i.lng-e.lng)*t;return new T(new M(i.lat-n,i.lng-o),new M(e.lat+n,e.lng+o))},getCenter:function(){return new M((this._southWest.lat+this._northEast.lat)/2,(this._southWest.lng+this._northEast.lng)/2)},getSouthWest:function(){return this._southWest},getNorthEast:function(){return this._northEast},getNorthWest:function(){return new M(this.getNorth(),this.getWest())},getSouthEast:function(){return new M(this.getSouth(),this.getEast())},getWest:function(){return this._southWest.lng},getSouth:function(){return this._southWest.lat},getEast:function(){return this._northEast.lng},getNorth:function(){return this._northEast.lat},contains:function(t){t="number"==typeof t[0]||t instanceof M||"lat"in t?C(t):z(t);var i,e,n=this._southWest,o=this._northEast;return t instanceof T?(i=t.getSouthWest(),e=t.getNorthEast()):i=e=t,i.lat>=n.lat&&e.lat<=o.lat&&i.lng>=n.lng&&e.lng<=o.lng},intersects:function(t){t=z(t);var i=this._southWest,e=this._northEast,n=t.getSouthWest(),o=t.getNorthEast(),s=o.lat>=i.lat&&n.lat<=e.lat,r=o.lng>=i.lng&&n.lng<=e.lng;return s&&r},overlaps:function(t){t=z(t);var i=this._southWest,e=this._northEast,n=t.getSouthWest(),o=t.getNorthEast(),s=o.lat>i.lat&&n.lat<e.lat,r=o.lng>i.lng&&n.lng<e.lng;return s&&r},toBBoxString:function(){return[this.getWest(),this.getSouth(),this.getEast(),this.getNorth()].join(",")},equals:function(t,i){return!!t&&(t=z(t),this._southWest.equals(t.getSouthWest(),i)&&this._northEast.equals(t.getNorthEast(),i))},isValid:function(){return!(!this._southWest||!this._northEast)}},M.prototype={equals:function(t,i){return!!t&&(t=C(t),Math.max(Math.abs(this.lat-t.lat),Math.abs(this.lng-t.lng))<=(void 0===i?1e-9:i))},toString:function(t){return"LatLng("+a(this.lat,t)+", "+a(this.lng,t)+")"},distanceTo:function(t){return _i.distance(this,C(t))},wrap:function(){return _i.wrapLatLng(this)},toBounds:function(t){var i=180*t/40075017,e=i/Math.cos(Math.PI/180*this.lat);return z([this.lat-i,this.lng-e],[this.lat+i,this.lng+e])},clone:function(){return new M(this.lat,this.lng,this.alt)}};var ci={latLngToPoint:function(t,i){var e=this.projection.project(t),n=this.scale(i);return this.transformation._transform(e,n)},pointToLatLng:function(t,i){var e=this.scale(i),n=this.transformation.untransform(t,e);return this.projection.unproject(n)},project:function(t){return this.projection.project(t)},unproject:function(t){return this.projection.unproject(t)},scale:function(t){return 256*Math.pow(2,t)},zoom:function(t){return Math.log(t/256)/Math.LN2},getProjectedBounds:function(t){if(this.infinite)return null;var i=this.projection.bounds,e=this.scale(t);return new P(this.transformation.transform(i.min,e),this.transformation.transform(i.max,e))},infinite:!1,wrapLatLng:function(t){var i=this.wrapLng?s(t.lng,this.wrapLng,!0):t.lng;return new M(this.wrapLat?s(t.lat,this.wrapLat,!0):t.lat,i,t.alt)},wrapLatLngBounds:function(t){var i=t.getCenter(),e=this.wrapLatLng(i),n=i.lat-e.lat,o=i.lng-e.lng;if(0===n&&0===o)return t;var s=t.getSouthWest(),r=t.getNorthEast();return new T(new M(s.lat-n,s.lng-o),new M(r.lat-n,r.lng-o))}},_i=i({},ci,{wrapLng:[-180,180],R:6371e3,distance:function(t,i){var e=Math.PI/180,n=t.lat*e,o=i.lat*e,s=Math.sin((i.lat-t.lat)*e/2),r=Math.sin((i.lng-t.lng)*e/2),a=s*s+Math.cos(n)*Math.cos(o)*r*r,h=2*Math.atan2(Math.sqrt(a),Math.sqrt(1-a));return this.R*h}}),di={R:6378137,MAX_LATITUDE:85.0511287798,project:function(t){var i=Math.PI/180,e=this.MAX_LATITUDE,n=Math.max(Math.min(e,t.lat),-e),o=Math.sin(n*i);return new x(this.R*t.lng*i,this.R*Math.log((1+o)/(1-o))/2)},unproject:function(t){var i=180/Math.PI;return new M((2*Math.atan(Math.exp(t.y/this.R))-Math.PI/2)*i,t.x*i/this.R)},bounds:function(){var t=6378137*Math.PI;return new P([-t,-t],[t,t])}()};Z.prototype={transform:function(t,i){return this._transform(t.clone(),i)},_transform:function(t,i){return i=i||1,t.x=i*(this._a*t.x+this._b),t.y=i*(this._c*t.y+this._d),t},untransform:function(t,i){return i=i||1,new x((t.x/i-this._b)/this._a,(t.y/i-this._d)/this._c)}};var pi,mi,fi,gi,vi=i({},_i,{code:"EPSG:3857",projection:di,transformation:function(){var t=.5/(Math.PI*di.R);return S(t,.5,-t,.5)}()}),yi=i({},vi,{code:"EPSG:900913"}),xi=document.documentElement.style,wi="ActiveXObject"in window,Li=wi&&!document.addEventListener,Pi="msLaunchUri"in navigator&&!("documentMode"in document),bi=A("webkit"),Ti=A("android"),zi=A("android 2")||A("android 3"),Mi=parseInt(/WebKit\/([0-9]+)|$/.exec(navigator.userAgent)[1],10),Ci=Ti&&A("Google")&&Mi<537&&!("AudioNode"in window),Zi=!!window.opera,Si=A("chrome"),Ei=A("gecko")&&!bi&&!Zi&&!wi,ki=!Si&&A("safari"),Ai=A("phantom"),Ii="OTransition"in xi,Bi=0===navigator.platform.indexOf("Win"),Oi=wi&&"transition"in xi,Ri="WebKitCSSMatrix"in window&&"m11"in new window.WebKitCSSMatrix&&!zi,Di="MozPerspective"in xi,Ni=!window.L_DISABLE_3D&&(Oi||Ri||Di)&&!Ii&&!Ai,ji="undefined"!=typeof orientation||A("mobile"),Wi=ji&&bi,Hi=ji&&Ri,Fi=!window.PointerEvent&&window.MSPointerEvent,Ui=!(!window.PointerEvent&&!Fi),Vi=!window.L_NO_TOUCH&&(Ui||"ontouchstart"in window||window.DocumentTouch&&document instanceof window.DocumentTouch),qi=ji&&Zi,Gi=ji&&Ei,Ki=(window.devicePixelRatio||window.screen.deviceXDPI/window.screen.logicalXDPI)>1,Yi=!!document.createElement("canvas").getContext,Xi=!(!document.createElementNS||!E("svg").createSVGRect),Ji=!Xi&&function(){try{var t=document.createElement("div");t.innerHTML='<v:shape adj="1"/>';var i=t.firstChild;return i.style.behavior="url(#default#VML)",i&&"object"==typeof i.adj}catch(t){return!1}}(),$i=(Object.freeze||Object)({ie:wi,ielt9:Li,edge:Pi,webkit:bi,android:Ti,android23:zi,androidStock:Ci,opera:Zi,chrome:Si,gecko:Ei,safari:ki,phantom:Ai,opera12:Ii,win:Bi,ie3d:Oi,webkit3d:Ri,gecko3d:Di,any3d:Ni,mobile:ji,mobileWebkit:Wi,mobileWebkit3d:Hi,msPointer:Fi,pointer:Ui,touch:Vi,mobileOpera:qi,mobileGecko:Gi,retina:Ki,canvas:Yi,svg:Xi,vml:Ji}),Qi=Fi?"MSPointerDown":"pointerdown",te=Fi?"MSPointerMove":"pointermove",ie=Fi?"MSPointerUp":"pointerup",ee=Fi?"MSPointerCancel":"pointercancel",ne=["INPUT","SELECT","OPTION"],oe={},se=!1,re=0,ae=Fi?"MSPointerDown":Ui?"pointerdown":"touchstart",he=Fi?"MSPointerUp":Ui?"pointerup":"touchend",ue="_leaflet_",le="_leaflet_events",ce=Bi&&Si?2*window.devicePixelRatio:Ei?window.devicePixelRatio:1,_e={},de=(Object.freeze||Object)({on:V,off:q,stopPropagation:Y,disableScrollPropagation:X,disableClickPropagation:J,preventDefault:$,stop:Q,getMousePosition:tt,getWheelDelta:it,fakeStop:et,skipped:nt,isExternalTarget:ot,addListener:V,removeListener:q}),pe=xt(["transform","WebkitTransform","OTransform","MozTransform","msTransform"]),me=xt(["webkitTransition","transition","OTransition","MozTransition","msTransition"]),fe="webkitTransition"===me||"OTransition"===me?me+"End":"transitionend";if("onselectstart"in document)mi=function(){V(window,"selectstart",$)},fi=function(){q(window,"selectstart",$)};else{var ge=xt(["userSelect","WebkitUserSelect","OUserSelect","MozUserSelect","msUserSelect"]);mi=function(){if(ge){var t=document.documentElement.style;gi=t[ge],t[ge]="none"}},fi=function(){ge&&(document.documentElement.style[ge]=gi,gi=void 0)}}var ve,ye,xe=(Object.freeze||Object)({TRANSFORM:pe,TRANSITION:me,TRANSITION_END:fe,get:rt,getStyle:at,create:ht,remove:ut,empty:lt,toFront:ct,toBack:_t,hasClass:dt,addClass:pt,removeClass:mt,setClass:ft,getClass:gt,setOpacity:vt,testProp:xt,setTransform:wt,setPosition:Lt,getPosition:Pt,disableTextSelection:mi,enableTextSelection:fi,disableImageDrag:bt,enableImageDrag:Tt,preventOutline:zt,restoreOutline:Mt}),we=ui.extend({run:function(t,i,e,n){this.stop(),this._el=t,this._inProgress=!0,this._duration=e||.25,this._easeOutPower=1/Math.max(n||.5,.2),this._startPos=Pt(t),this._offset=i.subtract(this._startPos),this._startTime=+new Date,this.fire("start"),this._animate()},stop:function(){this._inProgress&&(this._step(!0),this._complete())},_animate:function(){this._animId=f(this._animate,this),this._step()},_step:function(t){var i=+new Date-this._startTime,e=1e3*this._duration;i<e?this._runFrame(this._easeOut(i/e),t):(this._runFrame(1),this._complete())},_runFrame:function(t,i){var e=this._startPos.add(this._offset.multiplyBy(t));i&&e._round(),Lt(this._el,e),this.fire("step")},_complete:function(){g(this._animId),this._inProgress=!1,this.fire("end")},_easeOut:function(t){return 1-Math.pow(1-t,this._easeOutPower)}}),Le=ui.extend({options:{crs:vi,center:void 0,zoom:void 0,minZoom:void 0,maxZoom:void 0,layers:[],maxBounds:void 0,renderer:void 0,zoomAnimation:!0,zoomAnimationThreshold:4,fadeAnimation:!0,markerZoomAnimation:!0,transform3DLimit:8388608,zoomSnap:1,zoomDelta:1,trackResize:!0},initialize:function(t,i){i=l(this,i),this._initContainer(t),this._initLayout(),this._onResize=e(this._onResize,this),this._initEvents(),i.maxBounds&&this.setMaxBounds(i.maxBounds),void 0!==i.zoom&&(this._zoom=this._limitZoom(i.zoom)),i.center&&void 0!==i.zoom&&this.setView(C(i.center),i.zoom,{reset:!0}),this._handlers=[],this._layers={},this._zoomBoundLayers={},this._sizeChanged=!0,this.callInitHooks(),this._zoomAnimated=me&&Ni&&!qi&&this.options.zoomAnimation,this._zoomAnimated&&(this._createAnimProxy(),V(this._proxy,fe,this._catchTransitionEnd,this)),this._addLayers(this.options.layers)},setView:function(t,e,n){return e=void 0===e?this._zoom:this._limitZoom(e),t=this._limitCenter(C(t),e,this.options.maxBounds),n=n||{},this._stop(),this._loaded&&!n.reset&&!0!==n&&(void 0!==n.animate&&(n.zoom=i({animate:n.animate},n.zoom),n.pan=i({animate:n.animate,duration:n.duration},n.pan)),this._zoom!==e?this._tryAnimatedZoom&&this._tryAnimatedZoom(t,e,n.zoom):this._tryAnimatedPan(t,n.pan))?(clearTimeout(this._sizeTimer),this):(this._resetView(t,e),this)},setZoom:function(t,i){return this._loaded?this.setView(this.getCenter(),t,{zoom:i}):(this._zoom=t,this)},zoomIn:function(t,i){return t=t||(Ni?this.options.zoomDelta:1),this.setZoom(this._zoom+t,i)},zoomOut:function(t,i){return t=t||(Ni?this.options.zoomDelta:1),this.setZoom(this._zoom-t,i)},setZoomAround:function(t,i,e){var n=this.getZoomScale(i),o=this.getSize().divideBy(2),s=(t instanceof x?t:this.latLngToContainerPoint(t)).subtract(o).multiplyBy(1-1/n),r=this.containerPointToLatLng(o.add(s));return this.setView(r,i,{zoom:e})},_getBoundsCenterZoom:function(t,i){i=i||{},t=t.getBounds?t.getBounds():z(t);var e=w(i.paddingTopLeft||i.padding||[0,0]),n=w(i.paddingBottomRight||i.padding||[0,0]),o=this.getBoundsZoom(t,!1,e.add(n));if((o="number"==typeof i.maxZoom?Math.min(i.maxZoom,o):o)===1/0)return{center:t.getCenter(),zoom:o};var s=n.subtract(e).divideBy(2),r=this.project(t.getSouthWest(),o),a=this.project(t.getNorthEast(),o);return{center:this.unproject(r.add(a).divideBy(2).add(s),o),zoom:o}},fitBounds:function(t,i){if(!(t=z(t)).isValid())throw new Error("Bounds are not valid.");var e=this._getBoundsCenterZoom(t,i);return this.setView(e.center,e.zoom,i)},fitWorld:function(t){return this.fitBounds([[-90,-180],[90,180]],t)},panTo:function(t,i){return this.setView(t,this._zoom,{pan:i})},panBy:function(t,i){if(t=w(t).round(),i=i||{},!t.x&&!t.y)return this.fire("moveend");if(!0!==i.animate&&!this.getSize().contains(t))return this._resetView(this.unproject(this.project(this.getCenter()).add(t)),this.getZoom()),this;if(this._panAnim||(this._panAnim=new we,this._panAnim.on({step:this._onPanTransitionStep,end:this._onPanTransitionEnd},this)),i.noMoveStart||this.fire("movestart"),!1!==i.animate){pt(this._mapPane,"leaflet-pan-anim");var e=this._getMapPanePos().subtract(t).round();this._panAnim.run(this._mapPane,e,i.duration||.25,i.easeLinearity)}else this._rawPanBy(t),this.fire("move").fire("moveend");return this},flyTo:function(t,i,e){function n(t){var i=(g*g-m*m+(t?-1:1)*x*x*v*v)/(2*(t?g:m)*x*v),e=Math.sqrt(i*i+1)-i;return e<1e-9?-18:Math.log(e)}function o(t){return(Math.exp(t)-Math.exp(-t))/2}function s(t){return(Math.exp(t)+Math.exp(-t))/2}function r(t){return o(t)/s(t)}function a(t){return m*(s(w)/s(w+y*t))}function h(t){return m*(s(w)*r(w+y*t)-o(w))/x}function u(t){return 1-Math.pow(1-t,1.5)}function l(){var e=(Date.now()-L)/b,n=u(e)*P;e<=1?(this._flyToFrame=f(l,this),this._move(this.unproject(c.add(_.subtract(c).multiplyBy(h(n)/v)),p),this.getScaleZoom(m/a(n),p),{flyTo:!0})):this._move(t,i)._moveEnd(!0)}if(!1===(e=e||{}).animate||!Ni)return this.setView(t,i,e);this._stop();var c=this.project(this.getCenter()),_=this.project(t),d=this.getSize(),p=this._zoom;t=C(t),i=void 0===i?p:i;var m=Math.max(d.x,d.y),g=m*this.getZoomScale(p,i),v=_.distanceTo(c)||1,y=1.42,x=y*y,w=n(0),L=Date.now(),P=(n(1)-w)/y,b=e.duration?1e3*e.duration:1e3*P*.8;return this._moveStart(!0,e.noMoveStart),l.call(this),this},flyToBounds:function(t,i){var e=this._getBoundsCenterZoom(t,i);return this.flyTo(e.center,e.zoom,i)},setMaxBounds:function(t){return(t=z(t)).isValid()?(this.options.maxBounds&&this.off("moveend",this._panInsideMaxBounds),this.options.maxBounds=t,this._loaded&&this._panInsideMaxBounds(),this.on("moveend",this._panInsideMaxBounds)):(this.options.maxBounds=null,this.off("moveend",this._panInsideMaxBounds))},setMinZoom:function(t){var i=this.options.minZoom;return this.options.minZoom=t,this._loaded&&i!==t&&(this.fire("zoomlevelschange"),this.getZoom()<this.options.minZoom)?this.setZoom(t):this},setMaxZoom:function(t){var i=this.options.maxZoom;return this.options.maxZoom=t,this._loaded&&i!==t&&(this.fire("zoomlevelschange"),this.getZoom()>this.options.maxZoom)?this.setZoom(t):this},panInsideBounds:function(t,i){this._enforcingBounds=!0;var e=this.getCenter(),n=this._limitCenter(e,this._zoom,z(t));return e.equals(n)||this.panTo(n,i),this._enforcingBounds=!1,this},invalidateSize:function(t){if(!this._loaded)return this;t=i({animate:!1,pan:!0},!0===t?{animate:!0}:t);var n=this.getSize();this._sizeChanged=!0,this._lastCenter=null;var o=this.getSize(),s=n.divideBy(2).round(),r=o.divideBy(2).round(),a=s.subtract(r);return a.x||a.y?(t.animate&&t.pan?this.panBy(a):(t.pan&&this._rawPanBy(a),this.fire("move"),t.debounceMoveend?(clearTimeout(this._sizeTimer),this._sizeTimer=setTimeout(e(this.fire,this,"moveend"),200)):this.fire("moveend")),this.fire("resize",{oldSize:n,newSize:o})):this},stop:function(){return this.setZoom(this._limitZoom(this._zoom)),this.options.zoomSnap||this.fire("viewreset"),this._stop()},locate:function(t){if(t=this._locateOptions=i({timeout:1e4,watch:!1},t),!("geolocation"in navigator))return this._handleGeolocationError({code:0,message:"Geolocation not supported."}),this;var n=e(this._handleGeolocationResponse,this),o=e(this._handleGeolocationError,this);return t.watch?this._locationWatchId=navigator.geolocation.watchPosition(n,o,t):navigator.geolocation.getCurrentPosition(n,o,t),this},stopLocate:function(){return navigator.geolocation&&navigator.geolocation.clearWatch&&navigator.geolocation.clearWatch(this._locationWatchId),this._locateOptions&&(this._locateOptions.setView=!1),this},_handleGeolocationError:function(t){var i=t.code,e=t.message||(1===i?"permission denied":2===i?"position unavailable":"timeout");this._locateOptions.setView&&!this._loaded&&this.fitWorld(),this.fire("locationerror",{code:i,message:"Geolocation error: "+e+"."})},_handleGeolocationResponse:function(t){var i=new M(t.coords.latitude,t.coords.longitude),e=i.toBounds(t.coords.accuracy),n=this._locateOptions;if(n.setView){var o=this.getBoundsZoom(e);this.setView(i,n.maxZoom?Math.min(o,n.maxZoom):o)}var s={latlng:i,bounds:e,timestamp:t.timestamp};for(var r in t.coords)"number"==typeof t.coords[r]&&(s[r]=t.coords[r]);this.fire("locationfound",s)},addHandler:function(t,i){if(!i)return this;var e=this[t]=new i(this);return this._handlers.push(e),this.options[t]&&e.enable(),this},remove:function(){if(this._initEvents(!0),this._containerId!==this._container._leaflet_id)throw new Error("Map container is being reused by another instance");try{delete this._container._leaflet_id,delete this._containerId}catch(t){this._container._leaflet_id=void 0,this._containerId=void 0}void 0!==this._locationWatchId&&this.stopLocate(),this._stop(),ut(this._mapPane),this._clearControlPos&&this._clearControlPos(),this._clearHandlers(),this._loaded&&this.fire("unload");var t;for(t in this._layers)this._layers[t].remove();for(t in this._panes)ut(this._panes[t]);return this._layers=[],this._panes=[],delete this._mapPane,delete this._renderer,this},createPane:function(t,i){var e=ht("div","leaflet-pane"+(t?" leaflet-"+t.replace("Pane","")+"-pane":""),i||this._mapPane);return t&&(this._panes[t]=e),e},getCenter:function(){return this._checkIfLoaded(),this._lastCenter&&!this._moved()?this._lastCenter:this.layerPointToLatLng(this._getCenterLayerPoint())},getZoom:function(){return this._zoom},getBounds:function(){var t=this.getPixelBounds();return new T(this.unproject(t.getBottomLeft()),this.unproject(t.getTopRight()))},getMinZoom:function(){return void 0===this.options.minZoom?this._layersMinZoom||0:this.options.minZoom},getMaxZoom:function(){return void 0===this.options.maxZoom?void 0===this._layersMaxZoom?1/0:this._layersMaxZoom:this.options.maxZoom},getBoundsZoom:function(t,i,e){t=z(t),e=w(e||[0,0]);var n=this.getZoom()||0,o=this.getMinZoom(),s=this.getMaxZoom(),r=t.getNorthWest(),a=t.getSouthEast(),h=this.getSize().subtract(e),u=b(this.project(a,n),this.project(r,n)).getSize(),l=Ni?this.options.zoomSnap:1,c=h.x/u.x,_=h.y/u.y,d=i?Math.max(c,_):Math.min(c,_);return n=this.getScaleZoom(d,n),l&&(n=Math.round(n/(l/100))*(l/100),n=i?Math.ceil(n/l)*l:Math.floor(n/l)*l),Math.max(o,Math.min(s,n))},getSize:function(){return this._size&&!this._sizeChanged||(this._size=new x(this._container.clientWidth||0,this._container.clientHeight||0),this._sizeChanged=!1),this._size.clone()},getPixelBounds:function(t,i){var e=this._getTopLeftPoint(t,i);return new P(e,e.add(this.getSize()))},getPixelOrigin:function(){return this._checkIfLoaded(),this._pixelOrigin},getPixelWorldBounds:function(t){return this.options.crs.getProjectedBounds(void 0===t?this.getZoom():t)},getPane:function(t){return"string"==typeof t?this._panes[t]:t},getPanes:function(){return this._panes},getContainer:function(){return this._container},getZoomScale:function(t,i){var e=this.options.crs;return i=void 0===i?this._zoom:i,e.scale(t)/e.scale(i)},getScaleZoom:function(t,i){var e=this.options.crs;i=void 0===i?this._zoom:i;var n=e.zoom(t*e.scale(i));return isNaN(n)?1/0:n},project:function(t,i){return i=void 0===i?this._zoom:i,this.options.crs.latLngToPoint(C(t),i)},unproject:function(t,i){return i=void 0===i?this._zoom:i,this.options.crs.pointToLatLng(w(t),i)},layerPointToLatLng:function(t){var i=w(t).add(this.getPixelOrigin());return this.unproject(i)},latLngToLayerPoint:function(t){return this.project(C(t))._round()._subtract(this.getPixelOrigin())},wrapLatLng:function(t){return this.options.crs.wrapLatLng(C(t))},wrapLatLngBounds:function(t){return this.options.crs.wrapLatLngBounds(z(t))},distance:function(t,i){return this.options.crs.distance(C(t),C(i))},containerPointToLayerPoint:function(t){return w(t).subtract(this._getMapPanePos())},layerPointToContainerPoint:function(t){return w(t).add(this._getMapPanePos())},containerPointToLatLng:function(t){var i=this.containerPointToLayerPoint(w(t));return this.layerPointToLatLng(i)},latLngToContainerPoint:function(t){return this.layerPointToContainerPoint(this.latLngToLayerPoint(C(t)))},mouseEventToContainerPoint:function(t){return tt(t,this._container)},mouseEventToLayerPoint:function(t){return this.containerPointToLayerPoint(this.mouseEventToContainerPoint(t))},mouseEventToLatLng:function(t){return this.layerPointToLatLng(this.mouseEventToLayerPoint(t))},_initContainer:function(t){var i=this._container=rt(t);if(!i)throw new Error("Map container not found.");if(i._leaflet_id)throw new Error("Map container is already initialized.");V(i,"scroll",this._onScroll,this),this._containerId=n(i)},_initLayout:function(){var t=this._container;this._fadeAnimated=this.options.fadeAnimation&&Ni,pt(t,"leaflet-container"+(Vi?" leaflet-touch":"")+(Ki?" leaflet-retina":"")+(Li?" leaflet-oldie":"")+(ki?" leaflet-safari":"")+(this._fadeAnimated?" leaflet-fade-anim":""));var i=at(t,"position");"absolute"!==i&&"relative"!==i&&"fixed"!==i&&(t.style.position="relative"),this._initPanes(),this._initControlPos&&this._initControlPos()},_initPanes:function(){var t=this._panes={};this._paneRenderers={},this._mapPane=this.createPane("mapPane",this._container),Lt(this._mapPane,new x(0,0)),this.createPane("tilePane"),this.createPane("shadowPane"),this.createPane("overlayPane"),this.createPane("markerPane"),this.createPane("tooltipPane"),this.createPane("popupPane"),this.options.markerZoomAnimation||(pt(t.markerPane,"leaflet-zoom-hide"),pt(t.shadowPane,"leaflet-zoom-hide"))},_resetView:function(t,i){Lt(this._mapPane,new x(0,0));var e=!this._loaded;this._loaded=!0,i=this._limitZoom(i),this.fire("viewprereset");var n=this._zoom!==i;this._moveStart(n,!1)._move(t,i)._moveEnd(n),this.fire("viewreset"),e&&this.fire("load")},_moveStart:function(t,i){return t&&this.fire("zoomstart"),i||this.fire("movestart"),this},_move:function(t,i,e){void 0===i&&(i=this._zoom);var n=this._zoom!==i;return this._zoom=i,this._lastCenter=t,this._pixelOrigin=this._getNewPixelOrigin(t),(n||e&&e.pinch)&&this.fire("zoom",e),this.fire("move",e)},_moveEnd:function(t){return t&&this.fire("zoomend"),this.fire("moveend")},_stop:function(){return g(this._flyToFrame),this._panAnim&&this._panAnim.stop(),this},_rawPanBy:function(t){Lt(this._mapPane,this._getMapPanePos().subtract(t))},_getZoomSpan:function(){return this.getMaxZoom()-this.getMinZoom()},_panInsideMaxBounds:function(){this._enforcingBounds||this.panInsideBounds(this.options.maxBounds)},_checkIfLoaded:function(){if(!this._loaded)throw new Error("Set map center and zoom first.")},_initEvents:function(t){this._targets={},this._targets[n(this._container)]=this;var i=t?q:V;i(this._container,"click dblclick mousedown mouseup mouseover mouseout mousemove contextmenu keypress",this._handleDOMEvent,this),this.options.trackResize&&i(window,"resize",this._onResize,this),Ni&&this.options.transform3DLimit&&(t?this.off:this.on).call(this,"moveend",this._onMoveEnd)},_onResize:function(){g(this._resizeRequest),this._resizeRequest=f(function(){this.invalidateSize({debounceMoveend:!0})},this)},_onScroll:function(){this._container.scrollTop=0,this._container.scrollLeft=0},_onMoveEnd:function(){var t=this._getMapPanePos();Math.max(Math.abs(t.x),Math.abs(t.y))>=this.options.transform3DLimit&&this._resetView(this.getCenter(),this.getZoom())},_findEventTargets:function(t,i){for(var e,o=[],s="mouseout"===i||"mouseover"===i,r=t.target||t.srcElement,a=!1;r;){if((e=this._targets[n(r)])&&("click"===i||"preclick"===i)&&!t._simulated&&this._draggableMoved(e)){a=!0;break}if(e&&e.listens(i,!0)){if(s&&!ot(r,t))break;if(o.push(e),s)break}if(r===this._container)break;r=r.parentNode}return o.length||a||s||!ot(r,t)||(o=[this]),o},_handleDOMEvent:function(t){if(this._loaded&&!nt(t)){var i=t.type;"mousedown"!==i&&"keypress"!==i||zt(t.target||t.srcElement),this._fireDOMEvent(t,i)}},_mouseEvents:["click","dblclick","mouseover","mouseout","contextmenu"],_fireDOMEvent:function(t,e,n){if("click"===t.type){var o=i({},t);o.type="preclick",this._fireDOMEvent(o,o.type,n)}if(!t._stopped&&(n=(n||[]).concat(this._findEventTargets(t,e))).length){var s=n[0];"contextmenu"===e&&s.listens(e,!0)&&$(t);var r={originalEvent:t};if("keypress"!==t.type){var a=s.getLatLng&&(!s._radius||s._radius<=10);r.containerPoint=a?this.latLngToContainerPoint(s.getLatLng()):this.mouseEventToContainerPoint(t),r.layerPoint=this.containerPointToLayerPoint(r.containerPoint),r.latlng=a?s.getLatLng():this.layerPointToLatLng(r.layerPoint)}for(var h=0;h<n.length;h++)if(n[h].fire(e,r,!0),r.originalEvent._stopped||!1===n[h].options.bubblingMouseEvents&&-1!==d(this._mouseEvents,e))return}},_draggableMoved:function(t){return(t=t.dragging&&t.dragging.enabled()?t:this).dragging&&t.dragging.moved()||this.boxZoom&&this.boxZoom.moved()},_clearHandlers:function(){for(var t=0,i=this._handlers.length;t<i;t++)this._handlers[t].disable()},whenReady:function(t,i){return this._loaded?t.call(i||this,{target:this}):this.on("load",t,i),this},_getMapPanePos:function(){return Pt(this._mapPane)||new x(0,0)},_moved:function(){var t=this._getMapPanePos();return t&&!t.equals([0,0])},_getTopLeftPoint:function(t,i){return(t&&void 0!==i?this._getNewPixelOrigin(t,i):this.getPixelOrigin()).subtract(this._getMapPanePos())},_getNewPixelOrigin:function(t,i){var e=this.getSize()._divideBy(2);return this.project(t,i)._subtract(e)._add(this._getMapPanePos())._round()},_latLngToNewLayerPoint:function(t,i,e){var n=this._getNewPixelOrigin(e,i);return this.project(t,i)._subtract(n)},_latLngBoundsToNewLayerBounds:function(t,i,e){var n=this._getNewPixelOrigin(e,i);return b([this.project(t.getSouthWest(),i)._subtract(n),this.project(t.getNorthWest(),i)._subtract(n),this.project(t.getSouthEast(),i)._subtract(n),this.project(t.getNorthEast(),i)._subtract(n)])},_getCenterLayerPoint:function(){return this.containerPointToLayerPoint(this.getSize()._divideBy(2))},_getCenterOffset:function(t){return this.latLngToLayerPoint(t).subtract(this._getCenterLayerPoint())},_limitCenter:function(t,i,e){if(!e)return t;var n=this.project(t,i),o=this.getSize().divideBy(2),s=new P(n.subtract(o),n.add(o)),r=this._getBoundsOffset(s,e,i);return r.round().equals([0,0])?t:this.unproject(n.add(r),i)},_limitOffset:function(t,i){if(!i)return t;var e=this.getPixelBounds(),n=new P(e.min.add(t),e.max.add(t));return t.add(this._getBoundsOffset(n,i))},_getBoundsOffset:function(t,i,e){var n=b(this.project(i.getNorthEast(),e),this.project(i.getSouthWest(),e)),o=n.min.subtract(t.min),s=n.max.subtract(t.max);return new x(this._rebound(o.x,-s.x),this._rebound(o.y,-s.y))},_rebound:function(t,i){return t+i>0?Math.round(t-i)/2:Math.max(0,Math.ceil(t))-Math.max(0,Math.floor(i))},_limitZoom:function(t){var i=this.getMinZoom(),e=this.getMaxZoom(),n=Ni?this.options.zoomSnap:1;return n&&(t=Math.round(t/n)*n),Math.max(i,Math.min(e,t))},_onPanTransitionStep:function(){this.fire("move")},_onPanTransitionEnd:function(){mt(this._mapPane,"leaflet-pan-anim"),this.fire("moveend")},_tryAnimatedPan:function(t,i){var e=this._getCenterOffset(t)._trunc();return!(!0!==(i&&i.animate)&&!this.getSize().contains(e))&&(this.panBy(e,i),!0)},_createAnimProxy:function(){var t=this._proxy=ht("div","leaflet-proxy leaflet-zoom-animated");this._panes.mapPane.appendChild(t),this.on("zoomanim",function(t){var i=pe,e=this._proxy.style[i];wt(this._proxy,this.project(t.center,t.zoom),this.getZoomScale(t.zoom,1)),e===this._proxy.style[i]&&this._animatingZoom&&this._onZoomTransitionEnd()},this),this.on("load moveend",function(){var t=this.getCenter(),i=this.getZoom();wt(this._proxy,this.project(t,i),this.getZoomScale(i,1))},this),this._on("unload",this._destroyAnimProxy,this)},_destroyAnimProxy:function(){ut(this._proxy),delete this._proxy},_catchTransitionEnd:function(t){this._animatingZoom&&t.propertyName.indexOf("transform")>=0&&this._onZoomTransitionEnd()},_nothingToAnimate:function(){return!this._container.getElementsByClassName("leaflet-zoom-animated").length},_tryAnimatedZoom:function(t,i,e){if(this._animatingZoom)return!0;if(e=e||{},!this._zoomAnimated||!1===e.animate||this._nothingToAnimate()||Math.abs(i-this._zoom)>this.options.zoomAnimationThreshold)return!1;var n=this.getZoomScale(i),o=this._getCenterOffset(t)._divideBy(1-1/n);return!(!0!==e.animate&&!this.getSize().contains(o))&&(f(function(){this._moveStart(!0,!1)._animateZoom(t,i,!0)},this),!0)},_animateZoom:function(t,i,n,o){this._mapPane&&(n&&(this._animatingZoom=!0,this._animateToCenter=t,this._animateToZoom=i,pt(this._mapPane,"leaflet-zoom-anim")),this.fire("zoomanim",{center:t,zoom:i,noUpdate:o}),setTimeout(e(this._onZoomTransitionEnd,this),250))},_onZoomTransitionEnd:function(){this._animatingZoom&&(this._mapPane&&mt(this._mapPane,"leaflet-zoom-anim"),this._animatingZoom=!1,this._move(this._animateToCenter,this._animateToZoom),f(function(){this._moveEnd(!0)},this))}}),Pe=v.extend({options:{position:"topright"},initialize:function(t){l(this,t)},getPosition:function(){return this.options.position},setPosition:function(t){var i=this._map;return i&&i.removeControl(this),this.options.position=t,i&&i.addControl(this),this},getContainer:function(){return this._container},addTo:function(t){this.remove(),this._map=t;var i=this._container=this.onAdd(t),e=this.getPosition(),n=t._controlCorners[e];return pt(i,"leaflet-control"),-1!==e.indexOf("bottom")?n.insertBefore(i,n.firstChild):n.appendChild(i),this},remove:function(){return this._map?(ut(this._container),this.onRemove&&this.onRemove(this._map),this._map=null,this):this},_refocusOnMap:function(t){this._map&&t&&t.screenX>0&&t.screenY>0&&this._map.getContainer().focus()}}),be=function(t){return new Pe(t)};Le.include({addControl:function(t){return t.addTo(this),this},removeControl:function(t){return t.remove(),this},_initControlPos:function(){function t(t,o){var s=e+t+" "+e+o;i[t+o]=ht("div",s,n)}var i=this._controlCorners={},e="leaflet-",n=this._controlContainer=ht("div",e+"control-container",this._container);t("top","left"),t("top","right"),t("bottom","left"),t("bottom","right")},_clearControlPos:function(){for(var t in this._controlCorners)ut(this._controlCorners[t]);ut(this._controlContainer),delete this._controlCorners,delete this._controlContainer}});var Te=Pe.extend({options:{collapsed:!0,position:"topright",autoZIndex:!0,hideSingleBase:!1,sortLayers:!1,sortFunction:function(t,i,e,n){return e<n?-1:n<e?1:0}},initialize:function(t,i,e){l(this,e),this._layerControlInputs=[],this._layers=[],this._lastZIndex=0,this._handlingClick=!1;for(var n in t)this._addLayer(t[n],n);for(n in i)this._addLayer(i[n],n,!0)},onAdd:function(t){this._initLayout(),this._update(),this._map=t,t.on("zoomend",this._checkDisabledLayers,this);for(var i=0;i<this._layers.length;i++)this._layers[i].layer.on("add remove",this._onLayerChange,this);return this._container},addTo:function(t){return Pe.prototype.addTo.call(this,t),this._expandIfNotCollapsed()},onRemove:function(){this._map.off("zoomend",this._checkDisabledLayers,this);for(var t=0;t<this._layers.length;t++)this._layers[t].layer.off("add remove",this._onLayerChange,this)},addBaseLayer:function(t,i){return this._addLayer(t,i),this._map?this._update():this},addOverlay:function(t,i){return this._addLayer(t,i,!0),this._map?this._update():this},removeLayer:function(t){t.off("add remove",this._onLayerChange,this);var i=this._getLayer(n(t));return i&&this._layers.splice(this._layers.indexOf(i),1),this._map?this._update():this},expand:function(){pt(this._container,"leaflet-control-layers-expanded"),this._form.style.height=null;var t=this._map.getSize().y-(this._container.offsetTop+50);return t<this._form.clientHeight?(pt(this._form,"leaflet-control-layers-scrollbar"),this._form.style.height=t+"px"):mt(this._form,"leaflet-control-layers-scrollbar"),this._checkDisabledLayers(),this},collapse:function(){return mt(this._container,"leaflet-control-layers-expanded"),this},_initLayout:function(){var t="leaflet-control-layers",i=this._container=ht("div",t),e=this.options.collapsed;i.setAttribute("aria-haspopup",!0),J(i),X(i);var n=this._form=ht("form",t+"-list");e&&(this._map.on("click",this.collapse,this),Ti||V(i,{mouseenter:this.expand,mouseleave:this.collapse},this));var o=this._layersLink=ht("a",t+"-toggle",i);o.href="#",o.title="Layers",Vi?(V(o,"click",Q),V(o,"click",this.expand,this)):V(o,"focus",this.expand,this),e||this.expand(),this._baseLayersList=ht("div",t+"-base",n),this._separator=ht("div",t+"-separator",n),this._overlaysList=ht("div",t+"-overlays",n),i.appendChild(n)},_getLayer:function(t){for(var i=0;i<this._layers.length;i++)if(this._layers[i]&&n(this._layers[i].layer)===t)return this._layers[i]},_addLayer:function(t,i,n){this._map&&t.on("add remove",this._onLayerChange,this),this._layers.push({layer:t,name:i,overlay:n}),this.options.sortLayers&&this._layers.sort(e(function(t,i){return this.options.sortFunction(t.layer,i.layer,t.name,i.name)},this)),this.options.autoZIndex&&t.setZIndex&&(this._lastZIndex++,t.setZIndex(this._lastZIndex)),this._expandIfNotCollapsed()},_update:function(){if(!this._container)return this;lt(this._baseLayersList),lt(this._overlaysList),this._layerControlInputs=[];var t,i,e,n,o=0;for(e=0;e<this._layers.length;e++)n=this._layers[e],this._addItem(n),i=i||n.overlay,t=t||!n.overlay,o+=n.overlay?0:1;return this.options.hideSingleBase&&(t=t&&o>1,this._baseLayersList.style.display=t?"":"none"),this._separator.style.display=i&&t?"":"none",this},_onLayerChange:function(t){this._handlingClick||this._update();var i=this._getLayer(n(t.target)),e=i.overlay?"add"===t.type?"overlayadd":"overlayremove":"add"===t.type?"baselayerchange":null;e&&this._map.fire(e,i)},_createRadioElement:function(t,i){var e='<input type="radio" class="leaflet-control-layers-selector" name="'+t+'"'+(i?' checked="checked"':"")+"/>",n=document.createElement("div");return n.innerHTML=e,n.firstChild},_addItem:function(t){var i,e=document.createElement("label"),o=this._map.hasLayer(t.layer);t.overlay?((i=document.createElement("input")).type="checkbox",i.className="leaflet-control-layers-selector",i.defaultChecked=o):i=this._createRadioElement("leaflet-base-layers",o),this._layerControlInputs.push(i),i.layerId=n(t.layer),V(i,"click",this._onInputClick,this);var s=document.createElement("span");s.innerHTML=" "+t.name;var r=document.createElement("div");return e.appendChild(r),r.appendChild(i),r.appendChild(s),(t.overlay?this._overlaysList:this._baseLayersList).appendChild(e),this._checkDisabledLayers(),e},_onInputClick:function(){var t,i,e=this._layerControlInputs,n=[],o=[];this._handlingClick=!0;for(var s=e.length-1;s>=0;s--)t=e[s],i=this._getLayer(t.layerId).layer,t.checked?n.push(i):t.checked||o.push(i);for(s=0;s<o.length;s++)this._map.hasLayer(o[s])&&this._map.removeLayer(o[s]);for(s=0;s<n.length;s++)this._map.hasLayer(n[s])||this._map.addLayer(n[s]);this._handlingClick=!1,this._refocusOnMap()},_checkDisabledLayers:function(){for(var t,i,e=this._layerControlInputs,n=this._map.getZoom(),o=e.length-1;o>=0;o--)t=e[o],i=this._getLayer(t.layerId).layer,t.disabled=void 0!==i.options.minZoom&&n<i.options.minZoom||void 0!==i.options.maxZoom&&n>i.options.maxZoom},_expandIfNotCollapsed:function(){return this._map&&!this.options.collapsed&&this.expand(),this},_expand:function(){return this.expand()},_collapse:function(){return this.collapse()}}),ze=Pe.extend({options:{position:"topleft",zoomInText:"+",zoomInTitle:"Zoom in",zoomOutText:"&#x2212;",zoomOutTitle:"Zoom out"},onAdd:function(t){var i="leaflet-control-zoom",e=ht("div",i+" leaflet-bar"),n=this.options;return this._zoomInButton=this._createButton(n.zoomInText,n.zoomInTitle,i+"-in",e,this._zoomIn),this._zoomOutButton=this._createButton(n.zoomOutText,n.zoomOutTitle,i+"-out",e,this._zoomOut),this._updateDisabled(),t.on("zoomend zoomlevelschange",this._updateDisabled,this),e},onRemove:function(t){t.off("zoomend zoomlevelschange",this._updateDisabled,this)},disable:function(){return this._disabled=!0,this._updateDisabled(),this},enable:function(){return this._disabled=!1,this._updateDisabled(),this},_zoomIn:function(t){!this._disabled&&this._map._zoom<this._map.getMaxZoom()&&this._map.zoomIn(this._map.options.zoomDelta*(t.shiftKey?3:1))},_zoomOut:function(t){!this._disabled&&this._map._zoom>this._map.getMinZoom()&&this._map.zoomOut(this._map.options.zoomDelta*(t.shiftKey?3:1))},_createButton:function(t,i,e,n,o){var s=ht("a",e,n);return s.innerHTML=t,s.href="#",s.title=i,s.setAttribute("role","button"),s.setAttribute("aria-label",i),J(s),V(s,"click",Q),V(s,"click",o,this),V(s,"click",this._refocusOnMap,this),s},_updateDisabled:function(){var t=this._map,i="leaflet-disabled";mt(this._zoomInButton,i),mt(this._zoomOutButton,i),(this._disabled||t._zoom===t.getMinZoom())&&pt(this._zoomOutButton,i),(this._disabled||t._zoom===t.getMaxZoom())&&pt(this._zoomInButton,i)}});Le.mergeOptions({zoomControl:!0}),Le.addInitHook(function(){this.options.zoomControl&&(this.zoomControl=new ze,this.addControl(this.zoomControl))});var Me=Pe.extend({options:{position:"bottomleft",maxWidth:100,metric:!0,imperial:!0},onAdd:function(t){var i=ht("div","leaflet-control-scale"),e=this.options;return this._addScales(e,"leaflet-control-scale-line",i),t.on(e.updateWhenIdle?"moveend":"move",this._update,this),t.whenReady(this._update,this),i},onRemove:function(t){t.off(this.options.updateWhenIdle?"moveend":"move",this._update,this)},_addScales:function(t,i,e){t.metric&&(this._mScale=ht("div",i,e)),t.imperial&&(this._iScale=ht("div",i,e))},_update:function(){var t=this._map,i=t.getSize().y/2,e=t.distance(t.containerPointToLatLng([0,i]),t.containerPointToLatLng([this.options.maxWidth,i]));this._updateScales(e)},_updateScales:function(t){this.options.metric&&t&&this._updateMetric(t),this.options.imperial&&t&&this._updateImperial(t)},_updateMetric:function(t){var i=this._getRoundNum(t),e=i<1e3?i+" m":i/1e3+" km";this._updateScale(this._mScale,e,i/t)},_updateImperial:function(t){var i,e,n,o=3.2808399*t;o>5280?(i=o/5280,e=this._getRoundNum(i),this._updateScale(this._iScale,e+" mi",e/i)):(n=this._getRoundNum(o),this._updateScale(this._iScale,n+" ft",n/o))},_updateScale:function(t,i,e){t.style.width=Math.round(this.options.maxWidth*e)+"px",t.innerHTML=i},_getRoundNum:function(t){var i=Math.pow(10,(Math.floor(t)+"").length-1),e=t/i;return e=e>=10?10:e>=5?5:e>=3?3:e>=2?2:1,i*e}}),Ce=Pe.extend({options:{position:"bottomright",prefix:'<a href="https://leafletjs.com" title="A JS library for interactive maps">Leaflet</a>'},initialize:function(t){l(this,t),this._attributions={}},onAdd:function(t){t.attributionControl=this,this._container=ht("div","leaflet-control-attribution"),J(this._container);for(var i in t._layers)t._layers[i].getAttribution&&this.addAttribution(t._layers[i].getAttribution());return this._update(),this._container},setPrefix:function(t){return this.options.prefix=t,this._update(),this},addAttribution:function(t){return t?(this._attributions[t]||(this._attributions[t]=0),this._attributions[t]++,this._update(),this):this},removeAttribution:function(t){return t?(this._attributions[t]&&(this._attributions[t]--,this._update()),this):this},_update:function(){if(this._map){var t=[];for(var i in this._attributions)this._attributions[i]&&t.push(i);var e=[];this.options.prefix&&e.push(this.options.prefix),t.length&&e.push(t.join(", ")),this._container.innerHTML=e.join(" | ")}}});Le.mergeOptions({attributionControl:!0}),Le.addInitHook(function(){this.options.attributionControl&&(new Ce).addTo(this)});Pe.Layers=Te,Pe.Zoom=ze,Pe.Scale=Me,Pe.Attribution=Ce,be.layers=function(t,i,e){return new Te(t,i,e)},be.zoom=function(t){return new ze(t)},be.scale=function(t){return new Me(t)},be.attribution=function(t){return new Ce(t)};var Ze=v.extend({initialize:function(t){this._map=t},enable:function(){return this._enabled?this:(this._enabled=!0,this.addHooks(),this)},disable:function(){return this._enabled?(this._enabled=!1,this.removeHooks(),this):this},enabled:function(){return!!this._enabled}});Ze.addTo=function(t,i){return t.addHandler(i,this),this};var Se,Ee={Events:hi},ke=Vi?"touchstart mousedown":"mousedown",Ae={mousedown:"mouseup",touchstart:"touchend",pointerdown:"touchend",MSPointerDown:"touchend"},Ie={mousedown:"mousemove",touchstart:"touchmove",pointerdown:"touchmove",MSPointerDown:"touchmove"},Be=ui.extend({options:{clickTolerance:3},initialize:function(t,i,e,n){l(this,n),this._element=t,this._dragStartTarget=i||t,this._preventOutline=e},enable:function(){this._enabled||(V(this._dragStartTarget,ke,this._onDown,this),this._enabled=!0)},disable:function(){this._enabled&&(Be._dragging===this&&this.finishDrag(),q(this._dragStartTarget,ke,this._onDown,this),this._enabled=!1,this._moved=!1)},_onDown:function(t){if(!t._simulated&&this._enabled&&(this._moved=!1,!dt(this._element,"leaflet-zoom-anim")&&!(Be._dragging||t.shiftKey||1!==t.which&&1!==t.button&&!t.touches||(Be._dragging=this,this._preventOutline&&zt(this._element),bt(),mi(),this._moving)))){this.fire("down");var i=t.touches?t.touches[0]:t;this._startPoint=new x(i.clientX,i.clientY),V(document,Ie[t.type],this._onMove,this),V(document,Ae[t.type],this._onUp,this)}},_onMove:function(t){if(!t._simulated&&this._enabled)if(t.touches&&t.touches.length>1)this._moved=!0;else{var i=t.touches&&1===t.touches.length?t.touches[0]:t,e=new x(i.clientX,i.clientY).subtract(this._startPoint);(e.x||e.y)&&(Math.abs(e.x)+Math.abs(e.y)<this.options.clickTolerance||($(t),this._moved||(this.fire("dragstart"),this._moved=!0,this._startPos=Pt(this._element).subtract(e),pt(document.body,"leaflet-dragging"),this._lastTarget=t.target||t.srcElement,window.SVGElementInstance&&this._lastTarget instanceof SVGElementInstance&&(this._lastTarget=this._lastTarget.correspondingUseElement),pt(this._lastTarget,"leaflet-drag-target")),this._newPos=this._startPos.add(e),this._moving=!0,g(this._animRequest),this._lastEvent=t,this._animRequest=f(this._updatePosition,this,!0)))}},_updatePosition:function(){var t={originalEvent:this._lastEvent};this.fire("predrag",t),Lt(this._element,this._newPos),this.fire("drag",t)},_onUp:function(t){!t._simulated&&this._enabled&&this.finishDrag()},finishDrag:function(){mt(document.body,"leaflet-dragging"),this._lastTarget&&(mt(this._lastTarget,"leaflet-drag-target"),this._lastTarget=null);for(var t in Ie)q(document,Ie[t],this._onMove,this),q(document,Ae[t],this._onUp,this);Tt(),fi(),this._moved&&this._moving&&(g(this._animRequest),this.fire("dragend",{distance:this._newPos.distanceTo(this._startPos)})),this._moving=!1,Be._dragging=!1}}),Oe=(Object.freeze||Object)({simplify:Ct,pointToSegmentDistance:Zt,closestPointOnSegment:function(t,i,e){return Rt(t,i,e)},clipSegment:At,_getEdgeIntersection:It,_getBitCode:Bt,_sqClosestPointOnSegment:Rt,isFlat:Dt,_flat:Nt}),Re=(Object.freeze||Object)({clipPolygon:jt}),De={project:function(t){return new x(t.lng,t.lat)},unproject:function(t){return new M(t.y,t.x)},bounds:new P([-180,-90],[180,90])},Ne={R:6378137,R_MINOR:6356752.314245179,bounds:new P([-20037508.34279,-15496570.73972],[20037508.34279,18764656.23138]),project:function(t){var i=Math.PI/180,e=this.R,n=t.lat*i,o=this.R_MINOR/e,s=Math.sqrt(1-o*o),r=s*Math.sin(n),a=Math.tan(Math.PI/4-n/2)/Math.pow((1-r)/(1+r),s/2);return n=-e*Math.log(Math.max(a,1e-10)),new x(t.lng*i*e,n)},unproject:function(t){for(var i,e=180/Math.PI,n=this.R,o=this.R_MINOR/n,s=Math.sqrt(1-o*o),r=Math.exp(-t.y/n),a=Math.PI/2-2*Math.atan(r),h=0,u=.1;h<15&&Math.abs(u)>1e-7;h++)i=s*Math.sin(a),i=Math.pow((1-i)/(1+i),s/2),a+=u=Math.PI/2-2*Math.atan(r*i)-a;return new M(a*e,t.x*e/n)}},je=(Object.freeze||Object)({LonLat:De,Mercator:Ne,SphericalMercator:di}),We=i({},_i,{code:"EPSG:3395",projection:Ne,transformation:function(){var t=.5/(Math.PI*Ne.R);return S(t,.5,-t,.5)}()}),He=i({},_i,{code:"EPSG:4326",projection:De,transformation:S(1/180,1,-1/180,.5)}),Fe=i({},ci,{projection:De,transformation:S(1,0,-1,0),scale:function(t){return Math.pow(2,t)},zoom:function(t){return Math.log(t)/Math.LN2},distance:function(t,i){var e=i.lng-t.lng,n=i.lat-t.lat;return Math.sqrt(e*e+n*n)},infinite:!0});ci.Earth=_i,ci.EPSG3395=We,ci.EPSG3857=vi,ci.EPSG900913=yi,ci.EPSG4326=He,ci.Simple=Fe;var Ue=ui.extend({options:{pane:"overlayPane",attribution:null,bubblingMouseEvents:!0},addTo:function(t){return t.addLayer(this),this},remove:function(){return this.removeFrom(this._map||this._mapToAdd)},removeFrom:function(t){return t&&t.removeLayer(this),this},getPane:function(t){return this._map.getPane(t?this.options[t]||t:this.options.pane)},addInteractiveTarget:function(t){return this._map._targets[n(t)]=this,this},removeInteractiveTarget:function(t){return delete this._map._targets[n(t)],this},getAttribution:function(){return this.options.attribution},_layerAdd:function(t){var i=t.target;if(i.hasLayer(this)){if(this._map=i,this._zoomAnimated=i._zoomAnimated,this.getEvents){var e=this.getEvents();i.on(e,this),this.once("remove",function(){i.off(e,this)},this)}this.onAdd(i),this.getAttribution&&i.attributionControl&&i.attributionControl.addAttribution(this.getAttribution()),this.fire("add"),i.fire("layeradd",{layer:this})}}});Le.include({addLayer:function(t){if(!t._layerAdd)throw new Error("The provided object is not a Layer.");var i=n(t);return this._layers[i]?this:(this._layers[i]=t,t._mapToAdd=this,t.beforeAdd&&t.beforeAdd(this),this.whenReady(t._layerAdd,t),this)},removeLayer:function(t){var i=n(t);return this._layers[i]?(this._loaded&&t.onRemove(this),t.getAttribution&&this.attributionControl&&this.attributionControl.removeAttribution(t.getAttribution()),delete this._layers[i],this._loaded&&(this.fire("layerremove",{layer:t}),t.fire("remove")),t._map=t._mapToAdd=null,this):this},hasLayer:function(t){return!!t&&n(t)in this._layers},eachLayer:function(t,i){for(var e in this._layers)t.call(i,this._layers[e]);return this},_addLayers:function(t){for(var i=0,e=(t=t?ei(t)?t:[t]:[]).length;i<e;i++)this.addLayer(t[i])},_addZoomLimit:function(t){!isNaN(t.options.maxZoom)&&isNaN(t.options.minZoom)||(this._zoomBoundLayers[n(t)]=t,this._updateZoomLevels())},_removeZoomLimit:function(t){var i=n(t);this._zoomBoundLayers[i]&&(delete this._zoomBoundLayers[i],this._updateZoomLevels())},_updateZoomLevels:function(){var t=1/0,i=-1/0,e=this._getZoomSpan();for(var n in this._zoomBoundLayers){var o=this._zoomBoundLayers[n].options;t=void 0===o.minZoom?t:Math.min(t,o.minZoom),i=void 0===o.maxZoom?i:Math.max(i,o.maxZoom)}this._layersMaxZoom=i===-1/0?void 0:i,this._layersMinZoom=t===1/0?void 0:t,e!==this._getZoomSpan()&&this.fire("zoomlevelschange"),void 0===this.options.maxZoom&&this._layersMaxZoom&&this.getZoom()>this._layersMaxZoom&&this.setZoom(this._layersMaxZoom),void 0===this.options.minZoom&&this._layersMinZoom&&this.getZoom()<this._layersMinZoom&&this.setZoom(this._layersMinZoom)}});var Ve=Ue.extend({initialize:function(t,i){l(this,i),this._layers={};var e,n;if(t)for(e=0,n=t.length;e<n;e++)this.addLayer(t[e])},addLayer:function(t){var i=this.getLayerId(t);return this._layers[i]=t,this._map&&this._map.addLayer(t),this},removeLayer:function(t){var i=t in this._layers?t:this.getLayerId(t);return this._map&&this._layers[i]&&this._map.removeLayer(this._layers[i]),delete this._layers[i],this},hasLayer:function(t){return!!t&&(t in this._layers||this.getLayerId(t)in this._layers)},clearLayers:function(){return this.eachLayer(this.removeLayer,this)},invoke:function(t){var i,e,n=Array.prototype.slice.call(arguments,1);for(i in this._layers)(e=this._layers[i])[t]&&e[t].apply(e,n);return this},onAdd:function(t){this.eachLayer(t.addLayer,t)},onRemove:function(t){this.eachLayer(t.removeLayer,t)},eachLayer:function(t,i){for(var e in this._layers)t.call(i,this._layers[e]);return this},getLayer:function(t){return this._layers[t]},getLayers:function(){var t=[];return this.eachLayer(t.push,t),t},setZIndex:function(t){return this.invoke("setZIndex",t)},getLayerId:function(t){return n(t)}}),qe=Ve.extend({addLayer:function(t){return this.hasLayer(t)?this:(t.addEventParent(this),Ve.prototype.addLayer.call(this,t),this.fire("layeradd",{layer:t}))},removeLayer:function(t){return this.hasLayer(t)?(t in this._layers&&(t=this._layers[t]),t.removeEventParent(this),Ve.prototype.removeLayer.call(this,t),this.fire("layerremove",{layer:t})):this},setStyle:function(t){return this.invoke("setStyle",t)},bringToFront:function(){return this.invoke("bringToFront")},bringToBack:function(){return this.invoke("bringToBack")},getBounds:function(){var t=new T;for(var i in this._layers){var e=this._layers[i];t.extend(e.getBounds?e.getBounds():e.getLatLng())}return t}}),Ge=v.extend({options:{popupAnchor:[0,0],tooltipAnchor:[0,0]},initialize:function(t){l(this,t)},createIcon:function(t){return this._createIcon("icon",t)},createShadow:function(t){return this._createIcon("shadow",t)},_createIcon:function(t,i){var e=this._getIconUrl(t);if(!e){if("icon"===t)throw new Error("iconUrl not set in Icon options (see the docs).");return null}var n=this._createImg(e,i&&"IMG"===i.tagName?i:null);return this._setIconStyles(n,t),n},_setIconStyles:function(t,i){var e=this.options,n=e[i+"Size"];"number"==typeof n&&(n=[n,n]);var o=w(n),s=w("shadow"===i&&e.shadowAnchor||e.iconAnchor||o&&o.divideBy(2,!0));t.className="leaflet-marker-"+i+" "+(e.className||""),s&&(t.style.marginLeft=-s.x+"px",t.style.marginTop=-s.y+"px"),o&&(t.style.width=o.x+"px",t.style.height=o.y+"px")},_createImg:function(t,i){return i=i||document.createElement("img"),i.src=t,i},_getIconUrl:function(t){return Ki&&this.options[t+"RetinaUrl"]||this.options[t+"Url"]}}),Ke=Ge.extend({options:{iconUrl:"marker-icon.png",iconRetinaUrl:"marker-icon-2x.png",shadowUrl:"marker-shadow.png",iconSize:[25,41],iconAnchor:[12,41],popupAnchor:[1,-34],tooltipAnchor:[16,-28],shadowSize:[41,41]},_getIconUrl:function(t){return Ke.imagePath||(Ke.imagePath=this._detectIconPath()),(this.options.imagePath||Ke.imagePath)+Ge.prototype._getIconUrl.call(this,t)},_detectIconPath:function(){var t=ht("div","leaflet-default-icon-path",document.body),i=at(t,"background-image")||at(t,"backgroundImage");return document.body.removeChild(t),i=null===i||0!==i.indexOf("url")?"":i.replace(/^url\(["']?/,"").replace(/marker-icon\.png["']?\)$/,"")}}),Ye=Ze.extend({initialize:function(t){this._marker=t},addHooks:function(){var t=this._marker._icon;this._draggable||(this._draggable=new Be(t,t,!0)),this._draggable.on({dragstart:this._onDragStart,predrag:this._onPreDrag,drag:this._onDrag,dragend:this._onDragEnd},this).enable(),pt(t,"leaflet-marker-draggable")},removeHooks:function(){this._draggable.off({dragstart:this._onDragStart,predrag:this._onPreDrag,drag:this._onDrag,dragend:this._onDragEnd},this).disable(),this._marker._icon&&mt(this._marker._icon,"leaflet-marker-draggable")},moved:function(){return this._draggable&&this._draggable._moved},_adjustPan:function(t){var i=this._marker,e=i._map,n=this._marker.options.autoPanSpeed,o=this._marker.options.autoPanPadding,s=L.DomUtil.getPosition(i._icon),r=e.getPixelBounds(),a=e.getPixelOrigin(),h=b(r.min._subtract(a).add(o),r.max._subtract(a).subtract(o));if(!h.contains(s)){var u=w((Math.max(h.max.x,s.x)-h.max.x)/(r.max.x-h.max.x)-(Math.min(h.min.x,s.x)-h.min.x)/(r.min.x-h.min.x),(Math.max(h.max.y,s.y)-h.max.y)/(r.max.y-h.max.y)-(Math.min(h.min.y,s.y)-h.min.y)/(r.min.y-h.min.y)).multiplyBy(n);e.panBy(u,{animate:!1}),this._draggable._newPos._add(u),this._draggable._startPos._add(u),L.DomUtil.setPosition(i._icon,this._draggable._newPos),this._onDrag(t),this._panRequest=f(this._adjustPan.bind(this,t))}},_onDragStart:function(){this._oldLatLng=this._marker.getLatLng(),this._marker.closePopup().fire("movestart").fire("dragstart")},_onPreDrag:function(t){this._marker.options.autoPan&&(g(this._panRequest),this._panRequest=f(this._adjustPan.bind(this,t)))},_onDrag:function(t){var i=this._marker,e=i._shadow,n=Pt(i._icon),o=i._map.layerPointToLatLng(n);e&&Lt(e,n),i._latlng=o,t.latlng=o,t.oldLatLng=this._oldLatLng,i.fire("move",t).fire("drag",t)},_onDragEnd:function(t){g(this._panRequest),delete this._oldLatLng,this._marker.fire("moveend").fire("dragend",t)}}),Xe=Ue.extend({options:{icon:new Ke,interactive:!0,draggable:!1,autoPan:!1,autoPanPadding:[50,50],autoPanSpeed:10,keyboard:!0,title:"",alt:"",zIndexOffset:0,opacity:1,riseOnHover:!1,riseOffset:250,pane:"markerPane",bubblingMouseEvents:!1},initialize:function(t,i){l(this,i),this._latlng=C(t)},onAdd:function(t){this._zoomAnimated=this._zoomAnimated&&t.options.markerZoomAnimation,this._zoomAnimated&&t.on("zoomanim",this._animateZoom,this),this._initIcon(),this.update()},onRemove:function(t){this.dragging&&this.dragging.enabled()&&(this.options.draggable=!0,this.dragging.removeHooks()),delete this.dragging,this._zoomAnimated&&t.off("zoomanim",this._animateZoom,this),this._removeIcon(),this._removeShadow()},getEvents:function(){return{zoom:this.update,viewreset:this.update}},getLatLng:function(){return this._latlng},setLatLng:function(t){var i=this._latlng;return this._latlng=C(t),this.update(),this.fire("move",{oldLatLng:i,latlng:this._latlng})},setZIndexOffset:function(t){return this.options.zIndexOffset=t,this.update()},setIcon:function(t){return this.options.icon=t,this._map&&(this._initIcon(),this.update()),this._popup&&this.bindPopup(this._popup,this._popup.options),this},getElement:function(){return this._icon},update:function(){if(this._icon&&this._map){var t=this._map.latLngToLayerPoint(this._latlng).round();this._setPos(t)}return this},_initIcon:function(){var t=this.options,i="leaflet-zoom-"+(this._zoomAnimated?"animated":"hide"),e=t.icon.createIcon(this._icon),n=!1;e!==this._icon&&(this._icon&&this._removeIcon(),n=!0,t.title&&(e.title=t.title),"IMG"===e.tagName&&(e.alt=t.alt||"")),pt(e,i),t.keyboard&&(e.tabIndex="0"),this._icon=e,t.riseOnHover&&this.on({mouseover:this._bringToFront,mouseout:this._resetZIndex});var o=t.icon.createShadow(this._shadow),s=!1;o!==this._shadow&&(this._removeShadow(),s=!0),o&&(pt(o,i),o.alt=""),this._shadow=o,t.opacity<1&&this._updateOpacity(),n&&this.getPane().appendChild(this._icon),this._initInteraction(),o&&s&&this.getPane("shadowPane").appendChild(this._shadow)},_removeIcon:function(){this.options.riseOnHover&&this.off({mouseover:this._bringToFront,mouseout:this._resetZIndex}),ut(this._icon),this.removeInteractiveTarget(this._icon),this._icon=null},_removeShadow:function(){this._shadow&&ut(this._shadow),this._shadow=null},_setPos:function(t){Lt(this._icon,t),this._shadow&&Lt(this._shadow,t),this._zIndex=t.y+this.options.zIndexOffset,this._resetZIndex()},_updateZIndex:function(t){this._icon.style.zIndex=this._zIndex+t},_animateZoom:function(t){var i=this._map._latLngToNewLayerPoint(this._latlng,t.zoom,t.center).round();this._setPos(i)},_initInteraction:function(){if(this.options.interactive&&(pt(this._icon,"leaflet-interactive"),this.addInteractiveTarget(this._icon),Ye)){var t=this.options.draggable;this.dragging&&(t=this.dragging.enabled(),this.dragging.disable()),this.dragging=new Ye(this),t&&this.dragging.enable()}},setOpacity:function(t){return this.options.opacity=t,this._map&&this._updateOpacity(),this},_updateOpacity:function(){var t=this.options.opacity;vt(this._icon,t),this._shadow&&vt(this._shadow,t)},_bringToFront:function(){this._updateZIndex(this.options.riseOffset)},_resetZIndex:function(){this._updateZIndex(0)},_getPopupAnchor:function(){return this.options.icon.options.popupAnchor},_getTooltipAnchor:function(){return this.options.icon.options.tooltipAnchor}}),Je=Ue.extend({options:{stroke:!0,color:"#3388ff",weight:3,opacity:1,lineCap:"round",lineJoin:"round",dashArray:null,dashOffset:null,fill:!1,fillColor:null,fillOpacity:.2,fillRule:"evenodd",interactive:!0,bubblingMouseEvents:!0},beforeAdd:function(t){this._renderer=t.getRenderer(this)},onAdd:function(){this._renderer._initPath(this),this._reset(),this._renderer._addPath(this)},onRemove:function(){this._renderer._removePath(this)},redraw:function(){return this._map&&this._renderer._updatePath(this),this},setStyle:function(t){return l(this,t),this._renderer&&this._renderer._updateStyle(this),this},bringToFront:function(){return this._renderer&&this._renderer._bringToFront(this),this},bringToBack:function(){return this._renderer&&this._renderer._bringToBack(this),this},getElement:function(){return this._path},_reset:function(){this._project(),this._update()},_clickTolerance:function(){return(this.options.stroke?this.options.weight/2:0)+this._renderer.options.tolerance}}),$e=Je.extend({options:{fill:!0,radius:10},initialize:function(t,i){l(this,i),this._latlng=C(t),this._radius=this.options.radius},setLatLng:function(t){return this._latlng=C(t),this.redraw(),this.fire("move",{latlng:this._latlng})},getLatLng:function(){return this._latlng},setRadius:function(t){return this.options.radius=this._radius=t,this.redraw()},getRadius:function(){return this._radius},setStyle:function(t){var i=t&&t.radius||this._radius;return Je.prototype.setStyle.call(this,t),this.setRadius(i),this},_project:function(){this._point=this._map.latLngToLayerPoint(this._latlng),this._updateBounds()},_updateBounds:function(){var t=this._radius,i=this._radiusY||t,e=this._clickTolerance(),n=[t+e,i+e];this._pxBounds=new P(this._point.subtract(n),this._point.add(n))},_update:function(){this._map&&this._updatePath()},_updatePath:function(){this._renderer._updateCircle(this)},_empty:function(){return this._radius&&!this._renderer._bounds.intersects(this._pxBounds)},_containsPoint:function(t){return t.distanceTo(this._point)<=this._radius+this._clickTolerance()}}),Qe=$e.extend({initialize:function(t,e,n){if("number"==typeof e&&(e=i({},n,{radius:e})),l(this,e),this._latlng=C(t),isNaN(this.options.radius))throw new Error("Circle radius cannot be NaN");this._mRadius=this.options.radius},setRadius:function(t){return this._mRadius=t,this.redraw()},getRadius:function(){return this._mRadius},getBounds:function(){var t=[this._radius,this._radiusY||this._radius];return new T(this._map.layerPointToLatLng(this._point.subtract(t)),this._map.layerPointToLatLng(this._point.add(t)))},setStyle:Je.prototype.setStyle,_project:function(){var t=this._latlng.lng,i=this._latlng.lat,e=this._map,n=e.options.crs;if(n.distance===_i.distance){var o=Math.PI/180,s=this._mRadius/_i.R/o,r=e.project([i+s,t]),a=e.project([i-s,t]),h=r.add(a).divideBy(2),u=e.unproject(h).lat,l=Math.acos((Math.cos(s*o)-Math.sin(i*o)*Math.sin(u*o))/(Math.cos(i*o)*Math.cos(u*o)))/o;(isNaN(l)||0===l)&&(l=s/Math.cos(Math.PI/180*i)),this._point=h.subtract(e.getPixelOrigin()),this._radius=isNaN(l)?0:h.x-e.project([u,t-l]).x,this._radiusY=h.y-r.y}else{var c=n.unproject(n.project(this._latlng).subtract([this._mRadius,0]));this._point=e.latLngToLayerPoint(this._latlng),this._radius=this._point.x-e.latLngToLayerPoint(c).x}this._updateBounds()}}),tn=Je.extend({options:{smoothFactor:1,noClip:!1},initialize:function(t,i){l(this,i),this._setLatLngs(t)},getLatLngs:function(){return this._latlngs},setLatLngs:function(t){return this._setLatLngs(t),this.redraw()},isEmpty:function(){return!this._latlngs.length},closestLayerPoint:function(t){for(var i,e,n=1/0,o=null,s=Rt,r=0,a=this._parts.length;r<a;r++)for(var h=this._parts[r],u=1,l=h.length;u<l;u++){var c=s(t,i=h[u-1],e=h[u],!0);c<n&&(n=c,o=s(t,i,e))}return o&&(o.distance=Math.sqrt(n)),o},getCenter:function(){if(!this._map)throw new Error("Must add layer to map before using getCenter()");var t,i,e,n,o,s,r,a=this._rings[0],h=a.length;if(!h)return null;for(t=0,i=0;t<h-1;t++)i+=a[t].distanceTo(a[t+1])/2;if(0===i)return this._map.layerPointToLatLng(a[0]);for(t=0,n=0;t<h-1;t++)if(o=a[t],s=a[t+1],e=o.distanceTo(s),(n+=e)>i)return r=(n-i)/e,this._map.layerPointToLatLng([s.x-r*(s.x-o.x),s.y-r*(s.y-o.y)])},getBounds:function(){return this._bounds},addLatLng:function(t,i){return i=i||this._defaultShape(),t=C(t),i.push(t),this._bounds.extend(t),this.redraw()},_setLatLngs:function(t){this._bounds=new T,this._latlngs=this._convertLatLngs(t)},_defaultShape:function(){return Dt(this._latlngs)?this._latlngs:this._latlngs[0]},_convertLatLngs:function(t){for(var i=[],e=Dt(t),n=0,o=t.length;n<o;n++)e?(i[n]=C(t[n]),this._bounds.extend(i[n])):i[n]=this._convertLatLngs(t[n]);return i},_project:function(){var t=new P;this._rings=[],this._projectLatlngs(this._latlngs,this._rings,t);var i=this._clickTolerance(),e=new x(i,i);this._bounds.isValid()&&t.isValid()&&(t.min._subtract(e),t.max._add(e),this._pxBounds=t)},_projectLatlngs:function(t,i,e){var n,o,s=t[0]instanceof M,r=t.length;if(s){for(o=[],n=0;n<r;n++)o[n]=this._map.latLngToLayerPoint(t[n]),e.extend(o[n]);i.push(o)}else for(n=0;n<r;n++)this._projectLatlngs(t[n],i,e)},_clipPoints:function(){var t=this._renderer._bounds;if(this._parts=[],this._pxBounds&&this._pxBounds.intersects(t))if(this.options.noClip)this._parts=this._rings;else{var i,e,n,o,s,r,a,h=this._parts;for(i=0,n=0,o=this._rings.length;i<o;i++)for(e=0,s=(a=this._rings[i]).length;e<s-1;e++)(r=At(a[e],a[e+1],t,e,!0))&&(h[n]=h[n]||[],h[n].push(r[0]),r[1]===a[e+1]&&e!==s-2||(h[n].push(r[1]),n++))}},_simplifyPoints:function(){for(var t=this._parts,i=this.options.smoothFactor,e=0,n=t.length;e<n;e++)t[e]=Ct(t[e],i)},_update:function(){this._map&&(this._clipPoints(),this._simplifyPoints(),this._updatePath())},_updatePath:function(){this._renderer._updatePoly(this)},_containsPoint:function(t,i){var e,n,o,s,r,a,h=this._clickTolerance();if(!this._pxBounds||!this._pxBounds.contains(t))return!1;for(e=0,s=this._parts.length;e<s;e++)for(n=0,o=(r=(a=this._parts[e]).length)-1;n<r;o=n++)if((i||0!==n)&&Zt(t,a[o],a[n])<=h)return!0;return!1}});tn._flat=Nt;var en=tn.extend({options:{fill:!0},isEmpty:function(){return!this._latlngs.length||!this._latlngs[0].length},getCenter:function(){if(!this._map)throw new Error("Must add layer to map before using getCenter()");var t,i,e,n,o,s,r,a,h,u=this._rings[0],l=u.length;if(!l)return null;for(s=r=a=0,t=0,i=l-1;t<l;i=t++)e=u[t],n=u[i],o=e.y*n.x-n.y*e.x,r+=(e.x+n.x)*o,a+=(e.y+n.y)*o,s+=3*o;return h=0===s?u[0]:[r/s,a/s],this._map.layerPointToLatLng(h)},_convertLatLngs:function(t){var i=tn.prototype._convertLatLngs.call(this,t),e=i.length;return e>=2&&i[0]instanceof M&&i[0].equals(i[e-1])&&i.pop(),i},_setLatLngs:function(t){tn.prototype._setLatLngs.call(this,t),Dt(this._latlngs)&&(this._latlngs=[this._latlngs])},_defaultShape:function(){return Dt(this._latlngs[0])?this._latlngs[0]:this._latlngs[0][0]},_clipPoints:function(){var t=this._renderer._bounds,i=this.options.weight,e=new x(i,i);if(t=new P(t.min.subtract(e),t.max.add(e)),this._parts=[],this._pxBounds&&this._pxBounds.intersects(t))if(this.options.noClip)this._parts=this._rings;else for(var n,o=0,s=this._rings.length;o<s;o++)(n=jt(this._rings[o],t,!0)).length&&this._parts.push(n)},_updatePath:function(){this._renderer._updatePoly(this,!0)},_containsPoint:function(t){var i,e,n,o,s,r,a,h,u=!1;if(!this._pxBounds.contains(t))return!1;for(o=0,a=this._parts.length;o<a;o++)for(s=0,r=(h=(i=this._parts[o]).length)-1;s<h;r=s++)e=i[s],n=i[r],e.y>t.y!=n.y>t.y&&t.x<(n.x-e.x)*(t.y-e.y)/(n.y-e.y)+e.x&&(u=!u);return u||tn.prototype._containsPoint.call(this,t,!0)}}),nn=qe.extend({initialize:function(t,i){l(this,i),this._layers={},t&&this.addData(t)},addData:function(t){var i,e,n,o=ei(t)?t:t.features;if(o){for(i=0,e=o.length;i<e;i++)((n=o[i]).geometries||n.geometry||n.features||n.coordinates)&&this.addData(n);return this}var s=this.options;if(s.filter&&!s.filter(t))return this;var r=Wt(t,s);return r?(r.feature=Gt(t),r.defaultOptions=r.options,this.resetStyle(r),s.onEachFeature&&s.onEachFeature(t,r),this.addLayer(r)):this},resetStyle:function(t){return t.options=i({},t.defaultOptions),this._setLayerStyle(t,this.options.style),this},setStyle:function(t){return this.eachLayer(function(i){this._setLayerStyle(i,t)},this)},_setLayerStyle:function(t,i){"function"==typeof i&&(i=i(t.feature)),t.setStyle&&t.setStyle(i)}}),on={toGeoJSON:function(t){return qt(this,{type:"Point",coordinates:Ut(this.getLatLng(),t)})}};Xe.include(on),Qe.include(on),$e.include(on),tn.include({toGeoJSON:function(t){var i=!Dt(this._latlngs),e=Vt(this._latlngs,i?1:0,!1,t);return qt(this,{type:(i?"Multi":"")+"LineString",coordinates:e})}}),en.include({toGeoJSON:function(t){var i=!Dt(this._latlngs),e=i&&!Dt(this._latlngs[0]),n=Vt(this._latlngs,e?2:i?1:0,!0,t);return i||(n=[n]),qt(this,{type:(e?"Multi":"")+"Polygon",coordinates:n})}}),Ve.include({toMultiPoint:function(t){var i=[];return this.eachLayer(function(e){i.push(e.toGeoJSON(t).geometry.coordinates)}),qt(this,{type:"MultiPoint",coordinates:i})},toGeoJSON:function(t){var i=this.feature&&this.feature.geometry&&this.feature.geometry.type;if("MultiPoint"===i)return this.toMultiPoint(t);var e="GeometryCollection"===i,n=[];return this.eachLayer(function(i){if(i.toGeoJSON){var o=i.toGeoJSON(t);if(e)n.push(o.geometry);else{var s=Gt(o);"FeatureCollection"===s.type?n.push.apply(n,s.features):n.push(s)}}}),e?qt(this,{geometries:n,type:"GeometryCollection"}):{type:"FeatureCollection",features:n}}});var sn=Kt,rn=Ue.extend({options:{opacity:1,alt:"",interactive:!1,crossOrigin:!1,errorOverlayUrl:"",zIndex:1,className:""},initialize:function(t,i,e){this._url=t,this._bounds=z(i),l(this,e)},onAdd:function(){this._image||(this._initImage(),this.options.opacity<1&&this._updateOpacity()),this.options.interactive&&(pt(this._image,"leaflet-interactive"),this.addInteractiveTarget(this._image)),this.getPane().appendChild(this._image),this._reset()},onRemove:function(){ut(this._image),this.options.interactive&&this.removeInteractiveTarget(this._image)},setOpacity:function(t){return this.options.opacity=t,this._image&&this._updateOpacity(),this},setStyle:function(t){return t.opacity&&this.setOpacity(t.opacity),this},bringToFront:function(){return this._map&&ct(this._image),this},bringToBack:function(){return this._map&&_t(this._image),this},setUrl:function(t){return this._url=t,this._image&&(this._image.src=t),this},setBounds:function(t){return this._bounds=z(t),this._map&&this._reset(),this},getEvents:function(){var t={zoom:this._reset,viewreset:this._reset};return this._zoomAnimated&&(t.zoomanim=this._animateZoom),t},setZIndex:function(t){return this.options.zIndex=t,this._updateZIndex(),this},getBounds:function(){return this._bounds},getElement:function(){return this._image},_initImage:function(){var t="IMG"===this._url.tagName,i=this._image=t?this._url:ht("img");pt(i,"leaflet-image-layer"),this._zoomAnimated&&pt(i,"leaflet-zoom-animated"),this.options.className&&pt(i,this.options.className),i.onselectstart=r,i.onmousemove=r,i.onload=e(this.fire,this,"load"),i.onerror=e(this._overlayOnError,this,"error"),this.options.crossOrigin&&(i.crossOrigin=""),this.options.zIndex&&this._updateZIndex(),t?this._url=i.src:(i.src=this._url,i.alt=this.options.alt)},_animateZoom:function(t){var i=this._map.getZoomScale(t.zoom),e=this._map._latLngBoundsToNewLayerBounds(this._bounds,t.zoom,t.center).min;wt(this._image,e,i)},_reset:function(){var t=this._image,i=new P(this._map.latLngToLayerPoint(this._bounds.getNorthWest()),this._map.latLngToLayerPoint(this._bounds.getSouthEast())),e=i.getSize();Lt(t,i.min),t.style.width=e.x+"px",t.style.height=e.y+"px"},_updateOpacity:function(){vt(this._image,this.options.opacity)},_updateZIndex:function(){this._image&&void 0!==this.options.zIndex&&null!==this.options.zIndex&&(this._image.style.zIndex=this.options.zIndex)},_overlayOnError:function(){this.fire("error");var t=this.options.errorOverlayUrl;t&&this._url!==t&&(this._url=t,this._image.src=t)}}),an=rn.extend({options:{autoplay:!0,loop:!0},_initImage:function(){var t="VIDEO"===this._url.tagName,i=this._image=t?this._url:ht("video");if(pt(i,"leaflet-image-layer"),this._zoomAnimated&&pt(i,"leaflet-zoom-animated"),i.onselectstart=r,i.onmousemove=r,i.onloadeddata=e(this.fire,this,"load"),t){for(var n=i.getElementsByTagName("source"),o=[],s=0;s<n.length;s++)o.push(n[s].src);this._url=n.length>0?o:[i.src]}else{ei(this._url)||(this._url=[this._url]),i.autoplay=!!this.options.autoplay,i.loop=!!this.options.loop;for(var a=0;a<this._url.length;a++){var h=ht("source");h.src=this._url[a],i.appendChild(h)}}}}),hn=Ue.extend({options:{offset:[0,7],className:"",pane:"popupPane"},initialize:function(t,i){l(this,t),this._source=i},onAdd:function(t){this._zoomAnimated=t._zoomAnimated,this._container||this._initLayout(),t._fadeAnimated&&vt(this._container,0),clearTimeout(this._removeTimeout),this.getPane().appendChild(this._container),this.update(),t._fadeAnimated&&vt(this._container,1),this.bringToFront()},onRemove:function(t){t._fadeAnimated?(vt(this._container,0),this._removeTimeout=setTimeout(e(ut,void 0,this._container),200)):ut(this._container)},getLatLng:function(){return this._latlng},setLatLng:function(t){return this._latlng=C(t),this._map&&(this._updatePosition(),this._adjustPan()),this},getContent:function(){return this._content},setContent:function(t){return this._content=t,this.update(),this},getElement:function(){return this._container},update:function(){this._map&&(this._container.style.visibility="hidden",this._updateContent(),this._updateLayout(),this._updatePosition(),this._container.style.visibility="",this._adjustPan())},getEvents:function(){var t={zoom:this._updatePosition,viewreset:this._updatePosition};return this._zoomAnimated&&(t.zoomanim=this._animateZoom),t},isOpen:function(){return!!this._map&&this._map.hasLayer(this)},bringToFront:function(){return this._map&&ct(this._container),this},bringToBack:function(){return this._map&&_t(this._container),this},_updateContent:function(){if(this._content){var t=this._contentNode,i="function"==typeof this._content?this._content(this._source||this):this._content;if("string"==typeof i)t.innerHTML=i;else{for(;t.hasChildNodes();)t.removeChild(t.firstChild);t.appendChild(i)}this.fire("contentupdate")}},_updatePosition:function(){if(this._map){var t=this._map.latLngToLayerPoint(this._latlng),i=w(this.options.offset),e=this._getAnchor();this._zoomAnimated?Lt(this._container,t.add(e)):i=i.add(t).add(e);var n=this._containerBottom=-i.y,o=this._containerLeft=-Math.round(this._containerWidth/2)+i.x;this._container.style.bottom=n+"px",this._container.style.left=o+"px"}},_getAnchor:function(){return[0,0]}}),un=hn.extend({options:{maxWidth:300,minWidth:50,maxHeight:null,autoPan:!0,autoPanPaddingTopLeft:null,autoPanPaddingBottomRight:null,autoPanPadding:[5,5],keepInView:!1,closeButton:!0,autoClose:!0,closeOnEscapeKey:!0,className:""},openOn:function(t){return t.openPopup(this),this},onAdd:function(t){hn.prototype.onAdd.call(this,t),t.fire("popupopen",{popup:this}),this._source&&(this._source.fire("popupopen",{popup:this},!0),this._source instanceof Je||this._source.on("preclick",Y))},onRemove:function(t){hn.prototype.onRemove.call(this,t),t.fire("popupclose",{popup:this}),this._source&&(this._source.fire("popupclose",{popup:this},!0),this._source instanceof Je||this._source.off("preclick",Y))},getEvents:function(){var t=hn.prototype.getEvents.call(this);return(void 0!==this.options.closeOnClick?this.options.closeOnClick:this._map.options.closePopupOnClick)&&(t.preclick=this._close),this.options.keepInView&&(t.moveend=this._adjustPan),t},_close:function(){this._map&&this._map.closePopup(this)},_initLayout:function(){var t="leaflet-popup",i=this._container=ht("div",t+" "+(this.options.className||"")+" leaflet-zoom-animated"),e=this._wrapper=ht("div",t+"-content-wrapper",i);if(this._contentNode=ht("div",t+"-content",e),J(e),X(this._contentNode),V(e,"contextmenu",Y),this._tipContainer=ht("div",t+"-tip-container",i),this._tip=ht("div",t+"-tip",this._tipContainer),this.options.closeButton){var n=this._closeButton=ht("a",t+"-close-button",i);n.href="#close",n.innerHTML="&#215;",V(n,"click",this._onCloseButtonClick,this)}},_updateLayout:function(){var t=this._contentNode,i=t.style;i.width="",i.whiteSpace="nowrap";var e=t.offsetWidth;e=Math.min(e,this.options.maxWidth),e=Math.max(e,this.options.minWidth),i.width=e+1+"px",i.whiteSpace="",i.height="";var n=t.offsetHeight,o=this.options.maxHeight;o&&n>o?(i.height=o+"px",pt(t,"leaflet-popup-scrolled")):mt(t,"leaflet-popup-scrolled"),this._containerWidth=this._container.offsetWidth},_animateZoom:function(t){var i=this._map._latLngToNewLayerPoint(this._latlng,t.zoom,t.center),e=this._getAnchor();Lt(this._container,i.add(e))},_adjustPan:function(){if(!(!this.options.autoPan||this._map._panAnim&&this._map._panAnim._inProgress)){var t=this._map,i=parseInt(at(this._container,"marginBottom"),10)||0,e=this._container.offsetHeight+i,n=this._containerWidth,o=new x(this._containerLeft,-e-this._containerBottom);o._add(Pt(this._container));var s=t.layerPointToContainerPoint(o),r=w(this.options.autoPanPadding),a=w(this.options.autoPanPaddingTopLeft||r),h=w(this.options.autoPanPaddingBottomRight||r),u=t.getSize(),l=0,c=0;s.x+n+h.x>u.x&&(l=s.x+n-u.x+h.x),s.x-l-a.x<0&&(l=s.x-a.x),s.y+e+h.y>u.y&&(c=s.y+e-u.y+h.y),s.y-c-a.y<0&&(c=s.y-a.y),(l||c)&&t.fire("autopanstart").panBy([l,c])}},_onCloseButtonClick:function(t){this._close(),Q(t)},_getAnchor:function(){return w(this._source&&this._source._getPopupAnchor?this._source._getPopupAnchor():[0,0])}});Le.mergeOptions({closePopupOnClick:!0}),Le.include({openPopup:function(t,i,e){return t instanceof un||(t=new un(e).setContent(t)),i&&t.setLatLng(i),this.hasLayer(t)?this:(this._popup&&this._popup.options.autoClose&&this.closePopup(),this._popup=t,this.addLayer(t))},closePopup:function(t){return t&&t!==this._popup||(t=this._popup,this._popup=null),t&&this.removeLayer(t),this}}),Ue.include({bindPopup:function(t,i){return t instanceof un?(l(t,i),this._popup=t,t._source=this):(this._popup&&!i||(this._popup=new un(i,this)),this._popup.setContent(t)),this._popupHandlersAdded||(this.on({click:this._openPopup,keypress:this._onKeyPress,remove:this.closePopup,move:this._movePopup}),this._popupHandlersAdded=!0),this},unbindPopup:function(){return this._popup&&(this.off({click:this._openPopup,keypress:this._onKeyPress,remove:this.closePopup,move:this._movePopup}),this._popupHandlersAdded=!1,this._popup=null),this},openPopup:function(t,i){if(t instanceof Ue||(i=t,t=this),t instanceof qe)for(var e in this._layers){t=this._layers[e];break}return i||(i=t.getCenter?t.getCenter():t.getLatLng()),this._popup&&this._map&&(this._popup._source=t,this._popup.update(),this._map.openPopup(this._popup,i)),this},closePopup:function(){return this._popup&&this._popup._close(),this},togglePopup:function(t){return this._popup&&(this._popup._map?this.closePopup():this.openPopup(t)),this},isPopupOpen:function(){return!!this._popup&&this._popup.isOpen()},setPopupContent:function(t){return this._popup&&this._popup.setContent(t),this},getPopup:function(){return this._popup},_openPopup:function(t){var i=t.layer||t.target;this._popup&&this._map&&(Q(t),i instanceof Je?this.openPopup(t.layer||t.target,t.latlng):this._map.hasLayer(this._popup)&&this._popup._source===i?this.closePopup():this.openPopup(i,t.latlng))},_movePopup:function(t){this._popup.setLatLng(t.latlng)},_onKeyPress:function(t){13===t.originalEvent.keyCode&&this._openPopup(t)}});var ln=hn.extend({options:{pane:"tooltipPane",offset:[0,0],direction:"auto",permanent:!1,sticky:!1,interactive:!1,opacity:.9},onAdd:function(t){hn.prototype.onAdd.call(this,t),this.setOpacity(this.options.opacity),t.fire("tooltipopen",{tooltip:this}),this._source&&this._source.fire("tooltipopen",{tooltip:this},!0)},onRemove:function(t){hn.prototype.onRemove.call(this,t),t.fire("tooltipclose",{tooltip:this}),this._source&&this._source.fire("tooltipclose",{tooltip:this},!0)},getEvents:function(){var t=hn.prototype.getEvents.call(this);return Vi&&!this.options.permanent&&(t.preclick=this._close),t},_close:function(){this._map&&this._map.closeTooltip(this)},_initLayout:function(){var t="leaflet-tooltip "+(this.options.className||"")+" leaflet-zoom-"+(this._zoomAnimated?"animated":"hide");this._contentNode=this._container=ht("div",t)},_updateLayout:function(){},_adjustPan:function(){},_setPosition:function(t){var i=this._map,e=this._container,n=i.latLngToContainerPoint(i.getCenter()),o=i.layerPointToContainerPoint(t),s=this.options.direction,r=e.offsetWidth,a=e.offsetHeight,h=w(this.options.offset),u=this._getAnchor();"top"===s?t=t.add(w(-r/2+h.x,-a+h.y+u.y,!0)):"bottom"===s?t=t.subtract(w(r/2-h.x,-h.y,!0)):"center"===s?t=t.subtract(w(r/2+h.x,a/2-u.y+h.y,!0)):"right"===s||"auto"===s&&o.x<n.x?(s="right",t=t.add(w(h.x+u.x,u.y-a/2+h.y,!0))):(s="left",t=t.subtract(w(r+u.x-h.x,a/2-u.y-h.y,!0))),mt(e,"leaflet-tooltip-right"),mt(e,"leaflet-tooltip-left"),mt(e,"leaflet-tooltip-top"),mt(e,"leaflet-tooltip-bottom"),pt(e,"leaflet-tooltip-"+s),Lt(e,t)},_updatePosition:function(){var t=this._map.latLngToLayerPoint(this._latlng);this._setPosition(t)},setOpacity:function(t){this.options.opacity=t,this._container&&vt(this._container,t)},_animateZoom:function(t){var i=this._map._latLngToNewLayerPoint(this._latlng,t.zoom,t.center);this._setPosition(i)},_getAnchor:function(){return w(this._source&&this._source._getTooltipAnchor&&!this.options.sticky?this._source._getTooltipAnchor():[0,0])}});Le.include({openTooltip:function(t,i,e){return t instanceof ln||(t=new ln(e).setContent(t)),i&&t.setLatLng(i),this.hasLayer(t)?this:this.addLayer(t)},closeTooltip:function(t){return t&&this.removeLayer(t),this}}),Ue.include({bindTooltip:function(t,i){return t instanceof ln?(l(t,i),this._tooltip=t,t._source=this):(this._tooltip&&!i||(this._tooltip=new ln(i,this)),this._tooltip.setContent(t)),this._initTooltipInteractions(),this._tooltip.options.permanent&&this._map&&this._map.hasLayer(this)&&this.openTooltip(),this},unbindTooltip:function(){return this._tooltip&&(this._initTooltipInteractions(!0),this.closeTooltip(),this._tooltip=null),this},_initTooltipInteractions:function(t){if(t||!this._tooltipHandlersAdded){var i=t?"off":"on",e={remove:this.closeTooltip,move:this._moveTooltip};this._tooltip.options.permanent?e.add=this._openTooltip:(e.mouseover=this._openTooltip,e.mouseout=this.closeTooltip,this._tooltip.options.sticky&&(e.mousemove=this._moveTooltip),Vi&&(e.click=this._openTooltip)),this[i](e),this._tooltipHandlersAdded=!t}},openTooltip:function(t,i){if(t instanceof Ue||(i=t,t=this),t instanceof qe)for(var e in this._layers){t=this._layers[e];break}return i||(i=t.getCenter?t.getCenter():t.getLatLng()),this._tooltip&&this._map&&(this._tooltip._source=t,this._tooltip.update(),this._map.openTooltip(this._tooltip,i),this._tooltip.options.interactive&&this._tooltip._container&&(pt(this._tooltip._container,"leaflet-clickable"),this.addInteractiveTarget(this._tooltip._container))),this},closeTooltip:function(){return this._tooltip&&(this._tooltip._close(),this._tooltip.options.interactive&&this._tooltip._container&&(mt(this._tooltip._container,"leaflet-clickable"),this.removeInteractiveTarget(this._tooltip._container))),this},toggleTooltip:function(t){return this._tooltip&&(this._tooltip._map?this.closeTooltip():this.openTooltip(t)),this},isTooltipOpen:function(){return this._tooltip.isOpen()},setTooltipContent:function(t){return this._tooltip&&this._tooltip.setContent(t),this},getTooltip:function(){return this._tooltip},_openTooltip:function(t){var i=t.layer||t.target;this._tooltip&&this._map&&this.openTooltip(i,this._tooltip.options.sticky?t.latlng:void 0)},_moveTooltip:function(t){var i,e,n=t.latlng;this._tooltip.options.sticky&&t.originalEvent&&(i=this._map.mouseEventToContainerPoint(t.originalEvent),e=this._map.containerPointToLayerPoint(i),n=this._map.layerPointToLatLng(e)),this._tooltip.setLatLng(n)}});var cn=Ge.extend({options:{iconSize:[12,12],html:!1,bgPos:null,className:"leaflet-div-icon"},createIcon:function(t){var i=t&&"DIV"===t.tagName?t:document.createElement("div"),e=this.options;if(i.innerHTML=!1!==e.html?e.html:"",e.bgPos){var n=w(e.bgPos);i.style.backgroundPosition=-n.x+"px "+-n.y+"px"}return this._setIconStyles(i,"icon"),i},createShadow:function(){return null}});Ge.Default=Ke;var _n=Ue.extend({options:{tileSize:256,opacity:1,updateWhenIdle:ji,updateWhenZooming:!0,updateInterval:200,zIndex:1,bounds:null,minZoom:0,maxZoom:void 0,maxNativeZoom:void 0,minNativeZoom:void 0,noWrap:!1,pane:"tilePane",className:"",keepBuffer:2},initialize:function(t){l(this,t)},onAdd:function(){this._initContainer(),this._levels={},this._tiles={},this._resetView(),this._update()},beforeAdd:function(t){t._addZoomLimit(this)},onRemove:function(t){this._removeAllTiles(),ut(this._container),t._removeZoomLimit(this),this._container=null,this._tileZoom=void 0},bringToFront:function(){return this._map&&(ct(this._container),this._setAutoZIndex(Math.max)),this},bringToBack:function(){return this._map&&(_t(this._container),this._setAutoZIndex(Math.min)),this},getContainer:function(){return this._container},setOpacity:function(t){return this.options.opacity=t,this._updateOpacity(),this},setZIndex:function(t){return this.options.zIndex=t,this._updateZIndex(),this},isLoading:function(){return this._loading},redraw:function(){return this._map&&(this._removeAllTiles(),this._update()),this},getEvents:function(){var t={viewprereset:this._invalidateAll,viewreset:this._resetView,zoom:this._resetView,moveend:this._onMoveEnd};return this.options.updateWhenIdle||(this._onMove||(this._onMove=o(this._onMoveEnd,this.options.updateInterval,this)),t.move=this._onMove),this._zoomAnimated&&(t.zoomanim=this._animateZoom),t},createTile:function(){return document.createElement("div")},getTileSize:function(){var t=this.options.tileSize;return t instanceof x?t:new x(t,t)},_updateZIndex:function(){this._container&&void 0!==this.options.zIndex&&null!==this.options.zIndex&&(this._container.style.zIndex=this.options.zIndex)},_setAutoZIndex:function(t){for(var i,e=this.getPane().children,n=-t(-1/0,1/0),o=0,s=e.length;o<s;o++)i=e[o].style.zIndex,e[o]!==this._container&&i&&(n=t(n,+i));isFinite(n)&&(this.options.zIndex=n+t(-1,1),this._updateZIndex())},_updateOpacity:function(){if(this._map&&!Li){vt(this._container,this.options.opacity);var t=+new Date,i=!1,e=!1;for(var n in this._tiles){var o=this._tiles[n];if(o.current&&o.loaded){var s=Math.min(1,(t-o.loaded)/200);vt(o.el,s),s<1?i=!0:(o.active?e=!0:this._onOpaqueTile(o),o.active=!0)}}e&&!this._noPrune&&this._pruneTiles(),i&&(g(this._fadeFrame),this._fadeFrame=f(this._updateOpacity,this))}},_onOpaqueTile:r,_initContainer:function(){this._container||(this._container=ht("div","leaflet-layer "+(this.options.className||"")),this._updateZIndex(),this.options.opacity<1&&this._updateOpacity(),this.getPane().appendChild(this._container))},_updateLevels:function(){var t=this._tileZoom,i=this.options.maxZoom;if(void 0!==t){for(var e in this._levels)this._levels[e].el.children.length||e===t?(this._levels[e].el.style.zIndex=i-Math.abs(t-e),this._onUpdateLevel(e)):(ut(this._levels[e].el),this._removeTilesAtZoom(e),this._onRemoveLevel(e),delete this._levels[e]);var n=this._levels[t],o=this._map;return n||((n=this._levels[t]={}).el=ht("div","leaflet-tile-container leaflet-zoom-animated",this._container),n.el.style.zIndex=i,n.origin=o.project(o.unproject(o.getPixelOrigin()),t).round(),n.zoom=t,this._setZoomTransform(n,o.getCenter(),o.getZoom()),n.el.offsetWidth,this._onCreateLevel(n)),this._level=n,n}},_onUpdateLevel:r,_onRemoveLevel:r,_onCreateLevel:r,_pruneTiles:function(){if(this._map){var t,i,e=this._map.getZoom();if(e>this.options.maxZoom||e<this.options.minZoom)this._removeAllTiles();else{for(t in this._tiles)(i=this._tiles[t]).retain=i.current;for(t in this._tiles)if((i=this._tiles[t]).current&&!i.active){var n=i.coords;this._retainParent(n.x,n.y,n.z,n.z-5)||this._retainChildren(n.x,n.y,n.z,n.z+2)}for(t in this._tiles)this._tiles[t].retain||this._removeTile(t)}}},_removeTilesAtZoom:function(t){for(var i in this._tiles)this._tiles[i].coords.z===t&&this._removeTile(i)},_removeAllTiles:function(){for(var t in this._tiles)this._removeTile(t)},_invalidateAll:function(){for(var t in this._levels)ut(this._levels[t].el),this._onRemoveLevel(t),delete this._levels[t];this._removeAllTiles(),this._tileZoom=void 0},_retainParent:function(t,i,e,n){var o=Math.floor(t/2),s=Math.floor(i/2),r=e-1,a=new x(+o,+s);a.z=+r;var h=this._tileCoordsToKey(a),u=this._tiles[h];return u&&u.active?(u.retain=!0,!0):(u&&u.loaded&&(u.retain=!0),r>n&&this._retainParent(o,s,r,n))},_retainChildren:function(t,i,e,n){for(var o=2*t;o<2*t+2;o++)for(var s=2*i;s<2*i+2;s++){var r=new x(o,s);r.z=e+1;var a=this._tileCoordsToKey(r),h=this._tiles[a];h&&h.active?h.retain=!0:(h&&h.loaded&&(h.retain=!0),e+1<n&&this._retainChildren(o,s,e+1,n))}},_resetView:function(t){var i=t&&(t.pinch||t.flyTo);this._setView(this._map.getCenter(),this._map.getZoom(),i,i)},_animateZoom:function(t){this._setView(t.center,t.zoom,!0,t.noUpdate)},_clampZoom:function(t){var i=this.options;return void 0!==i.minNativeZoom&&t<i.minNativeZoom?i.minNativeZoom:void 0!==i.maxNativeZoom&&i.maxNativeZoom<t?i.maxNativeZoom:t},_setView:function(t,i,e,n){var o=this._clampZoom(Math.round(i));(void 0!==this.options.maxZoom&&o>this.options.maxZoom||void 0!==this.options.minZoom&&o<this.options.minZoom)&&(o=void 0);var s=this.options.updateWhenZooming&&o!==this._tileZoom;n&&!s||(this._tileZoom=o,this._abortLoading&&this._abortLoading(),this._updateLevels(),this._resetGrid(),void 0!==o&&this._update(t),e||this._pruneTiles(),this._noPrune=!!e),this._setZoomTransforms(t,i)},_setZoomTransforms:function(t,i){for(var e in this._levels)this._setZoomTransform(this._levels[e],t,i)},_setZoomTransform:function(t,i,e){var n=this._map.getZoomScale(e,t.zoom),o=t.origin.multiplyBy(n).subtract(this._map._getNewPixelOrigin(i,e)).round();Ni?wt(t.el,o,n):Lt(t.el,o)},_resetGrid:function(){var t=this._map,i=t.options.crs,e=this._tileSize=this.getTileSize(),n=this._tileZoom,o=this._map.getPixelWorldBounds(this._tileZoom);o&&(this._globalTileRange=this._pxBoundsToTileRange(o)),this._wrapX=i.wrapLng&&!this.options.noWrap&&[Math.floor(t.project([0,i.wrapLng[0]],n).x/e.x),Math.ceil(t.project([0,i.wrapLng[1]],n).x/e.y)],this._wrapY=i.wrapLat&&!this.options.noWrap&&[Math.floor(t.project([i.wrapLat[0],0],n).y/e.x),Math.ceil(t.project([i.wrapLat[1],0],n).y/e.y)]},_onMoveEnd:function(){this._map&&!this._map._animatingZoom&&this._update()},_getTiledPixelBounds:function(t){var i=this._map,e=i._animatingZoom?Math.max(i._animateToZoom,i.getZoom()):i.getZoom(),n=i.getZoomScale(e,this._tileZoom),o=i.project(t,this._tileZoom).floor(),s=i.getSize().divideBy(2*n);return new P(o.subtract(s),o.add(s))},_update:function(t){var i=this._map;if(i){var e=this._clampZoom(i.getZoom());if(void 0===t&&(t=i.getCenter()),void 0!==this._tileZoom){var n=this._getTiledPixelBounds(t),o=this._pxBoundsToTileRange(n),s=o.getCenter(),r=[],a=this.options.keepBuffer,h=new P(o.getBottomLeft().subtract([a,-a]),o.getTopRight().add([a,-a]));if(!(isFinite(o.min.x)&&isFinite(o.min.y)&&isFinite(o.max.x)&&isFinite(o.max.y)))throw new Error("Attempted to load an infinite number of tiles");for(var u in this._tiles){var l=this._tiles[u].coords;l.z===this._tileZoom&&h.contains(new x(l.x,l.y))||(this._tiles[u].current=!1)}if(Math.abs(e-this._tileZoom)>1)this._setView(t,e);else{for(var c=o.min.y;c<=o.max.y;c++)for(var _=o.min.x;_<=o.max.x;_++){var d=new x(_,c);if(d.z=this._tileZoom,this._isValidTile(d)){var p=this._tiles[this._tileCoordsToKey(d)];p?p.current=!0:r.push(d)}}if(r.sort(function(t,i){return t.distanceTo(s)-i.distanceTo(s)}),0!==r.length){this._loading||(this._loading=!0,this.fire("loading"));var m=document.createDocumentFragment();for(_=0;_<r.length;_++)this._addTile(r[_],m);this._level.el.appendChild(m)}}}}},_isValidTile:function(t){var i=this._map.options.crs;if(!i.infinite){var e=this._globalTileRange;if(!i.wrapLng&&(t.x<e.min.x||t.x>e.max.x)||!i.wrapLat&&(t.y<e.min.y||t.y>e.max.y))return!1}if(!this.options.bounds)return!0;var n=this._tileCoordsToBounds(t);return z(this.options.bounds).overlaps(n)},_keyToBounds:function(t){return this._tileCoordsToBounds(this._keyToTileCoords(t))},_tileCoordsToNwSe:function(t){var i=this._map,e=this.getTileSize(),n=t.scaleBy(e),o=n.add(e);return[i.unproject(n,t.z),i.unproject(o,t.z)]},_tileCoordsToBounds:function(t){var i=this._tileCoordsToNwSe(t),e=new T(i[0],i[1]);return this.options.noWrap||(e=this._map.wrapLatLngBounds(e)),e},_tileCoordsToKey:function(t){return t.x+":"+t.y+":"+t.z},_keyToTileCoords:function(t){var i=t.split(":"),e=new x(+i[0],+i[1]);return e.z=+i[2],e},_removeTile:function(t){var i=this._tiles[t];i&&(Ci||i.el.setAttribute("src",ni),ut(i.el),delete this._tiles[t],this.fire("tileunload",{tile:i.el,coords:this._keyToTileCoords(t)}))},_initTile:function(t){pt(t,"leaflet-tile");var i=this.getTileSize();t.style.width=i.x+"px",t.style.height=i.y+"px",t.onselectstart=r,t.onmousemove=r,Li&&this.options.opacity<1&&vt(t,this.options.opacity),Ti&&!zi&&(t.style.WebkitBackfaceVisibility="hidden")},_addTile:function(t,i){var n=this._getTilePos(t),o=this._tileCoordsToKey(t),s=this.createTile(this._wrapCoords(t),e(this._tileReady,this,t));this._initTile(s),this.createTile.length<2&&f(e(this._tileReady,this,t,null,s)),Lt(s,n),this._tiles[o]={el:s,coords:t,current:!0},i.appendChild(s),this.fire("tileloadstart",{tile:s,coords:t})},_tileReady:function(t,i,n){if(this._map){i&&this.fire("tileerror",{error:i,tile:n,coords:t});var o=this._tileCoordsToKey(t);(n=this._tiles[o])&&(n.loaded=+new Date,this._map._fadeAnimated?(vt(n.el,0),g(this._fadeFrame),this._fadeFrame=f(this._updateOpacity,this)):(n.active=!0,this._pruneTiles()),i||(pt(n.el,"leaflet-tile-loaded"),this.fire("tileload",{tile:n.el,coords:t})),this._noTilesToLoad()&&(this._loading=!1,this.fire("load"),Li||!this._map._fadeAnimated?f(this._pruneTiles,this):setTimeout(e(this._pruneTiles,this),250)))}},_getTilePos:function(t){return t.scaleBy(this.getTileSize()).subtract(this._level.origin)},_wrapCoords:function(t){var i=new x(this._wrapX?s(t.x,this._wrapX):t.x,this._wrapY?s(t.y,this._wrapY):t.y);return i.z=t.z,i},_pxBoundsToTileRange:function(t){var i=this.getTileSize();return new P(t.min.unscaleBy(i).floor(),t.max.unscaleBy(i).ceil().subtract([1,1]))},_noTilesToLoad:function(){for(var t in this._tiles)if(!this._tiles[t].loaded)return!1;return!0}}),dn=_n.extend({options:{minZoom:0,maxZoom:18,subdomains:"abc",errorTileUrl:"",zoomOffset:0,tms:!1,zoomReverse:!1,detectRetina:!1,crossOrigin:!1},initialize:function(t,i){this._url=t,(i=l(this,i)).detectRetina&&Ki&&i.maxZoom>0&&(i.tileSize=Math.floor(i.tileSize/2),i.zoomReverse?(i.zoomOffset--,i.minZoom++):(i.zoomOffset++,i.maxZoom--),i.minZoom=Math.max(0,i.minZoom)),"string"==typeof i.subdomains&&(i.subdomains=i.subdomains.split("")),Ti||this.on("tileunload",this._onTileRemove)},setUrl:function(t,i){return this._url=t,i||this.redraw(),this},createTile:function(t,i){var n=document.createElement("img");return V(n,"load",e(this._tileOnLoad,this,i,n)),V(n,"error",e(this._tileOnError,this,i,n)),this.options.crossOrigin&&(n.crossOrigin=""),n.alt="",n.setAttribute("role","presentation"),n.src=this.getTileUrl(t),n},getTileUrl:function(t){var e={r:Ki?"@2x":"",s:this._getSubdomain(t),x:t.x,y:t.y,z:this._getZoomForUrl()};if(this._map&&!this._map.options.crs.infinite){var n=this._globalTileRange.max.y-t.y;this.options.tms&&(e.y=n),e["-y"]=n}return _(this._url,i(e,this.options))},_tileOnLoad:function(t,i){Li?setTimeout(e(t,this,null,i),0):t(null,i)},_tileOnError:function(t,i,e){var n=this.options.errorTileUrl;n&&i.getAttribute("src")!==n&&(i.src=n),t(e,i)},_onTileRemove:function(t){t.tile.onload=null},_getZoomForUrl:function(){var t=this._tileZoom,i=this.options.maxZoom,e=this.options.zoomReverse,n=this.options.zoomOffset;return e&&(t=i-t),t+n},_getSubdomain:function(t){var i=Math.abs(t.x+t.y)%this.options.subdomains.length;return this.options.subdomains[i]},_abortLoading:function(){var t,i;for(t in this._tiles)this._tiles[t].coords.z!==this._tileZoom&&((i=this._tiles[t].el).onload=r,i.onerror=r,i.complete||(i.src=ni,ut(i),delete this._tiles[t]))}}),pn=dn.extend({defaultWmsParams:{service:"WMS",request:"GetMap",layers:"",styles:"",format:"image/jpeg",transparent:!1,version:"1.1.1"},options:{crs:null,uppercase:!1},initialize:function(t,e){this._url=t;var n=i({},this.defaultWmsParams);for(var o in e)o in this.options||(n[o]=e[o]);var s=(e=l(this,e)).detectRetina&&Ki?2:1,r=this.getTileSize();n.width=r.x*s,n.height=r.y*s,this.wmsParams=n},onAdd:function(t){this._crs=this.options.crs||t.options.crs,this._wmsVersion=parseFloat(this.wmsParams.version);var i=this._wmsVersion>=1.3?"crs":"srs";this.wmsParams[i]=this._crs.code,dn.prototype.onAdd.call(this,t)},getTileUrl:function(t){var i=this._tileCoordsToNwSe(t),e=this._crs,n=b(e.project(i[0]),e.project(i[1])),o=n.min,s=n.max,r=(this._wmsVersion>=1.3&&this._crs===He?[o.y,o.x,s.y,s.x]:[o.x,o.y,s.x,s.y]).join(","),a=L.TileLayer.prototype.getTileUrl.call(this,t);return a+c(this.wmsParams,a,this.options.uppercase)+(this.options.uppercase?"&BBOX=":"&bbox=")+r},setParams:function(t,e){return i(this.wmsParams,t),e||this.redraw(),this}});dn.WMS=pn,Yt.wms=function(t,i){return new pn(t,i)};var mn=Ue.extend({options:{padding:.1,tolerance:0},initialize:function(t){l(this,t),n(this),this._layers=this._layers||{}},onAdd:function(){this._container||(this._initContainer(),this._zoomAnimated&&pt(this._container,"leaflet-zoom-animated")),this.getPane().appendChild(this._container),this._update(),this.on("update",this._updatePaths,this)},onRemove:function(){this.off("update",this._updatePaths,this),this._destroyContainer()},getEvents:function(){var t={viewreset:this._reset,zoom:this._onZoom,moveend:this._update,zoomend:this._onZoomEnd};return this._zoomAnimated&&(t.zoomanim=this._onAnimZoom),t},_onAnimZoom:function(t){this._updateTransform(t.center,t.zoom)},_onZoom:function(){this._updateTransform(this._map.getCenter(),this._map.getZoom())},_updateTransform:function(t,i){var e=this._map.getZoomScale(i,this._zoom),n=Pt(this._container),o=this._map.getSize().multiplyBy(.5+this.options.padding),s=this._map.project(this._center,i),r=this._map.project(t,i).subtract(s),a=o.multiplyBy(-e).add(n).add(o).subtract(r);Ni?wt(this._container,a,e):Lt(this._container,a)},_reset:function(){this._update(),this._updateTransform(this._center,this._zoom);for(var t in this._layers)this._layers[t]._reset()},_onZoomEnd:function(){for(var t in this._layers)this._layers[t]._project()},_updatePaths:function(){for(var t in this._layers)this._layers[t]._update()},_update:function(){var t=this.options.padding,i=this._map.getSize(),e=this._map.containerPointToLayerPoint(i.multiplyBy(-t)).round();this._bounds=new P(e,e.add(i.multiplyBy(1+2*t)).round()),this._center=this._map.getCenter(),this._zoom=this._map.getZoom()}}),fn=mn.extend({getEvents:function(){var t=mn.prototype.getEvents.call(this);return t.viewprereset=this._onViewPreReset,t},_onViewPreReset:function(){this._postponeUpdatePaths=!0},onAdd:function(){mn.prototype.onAdd.call(this),this._draw()},_initContainer:function(){var t=this._container=document.createElement("canvas");V(t,"mousemove",o(this._onMouseMove,32,this),this),V(t,"click dblclick mousedown mouseup contextmenu",this._onClick,this),V(t,"mouseout",this._handleMouseOut,this),this._ctx=t.getContext("2d")},_destroyContainer:function(){delete this._ctx,ut(this._container),q(this._container),delete this._container},_updatePaths:function(){if(!this._postponeUpdatePaths){this._redrawBounds=null;for(var t in this._layers)this._layers[t]._update();this._redraw()}},_update:function(){if(!this._map._animatingZoom||!this._bounds){this._drawnLayers={},mn.prototype._update.call(this);var t=this._bounds,i=this._container,e=t.getSize(),n=Ki?2:1;Lt(i,t.min),i.width=n*e.x,i.height=n*e.y,i.style.width=e.x+"px",i.style.height=e.y+"px",Ki&&this._ctx.scale(2,2),this._ctx.translate(-t.min.x,-t.min.y),this.fire("update")}},_reset:function(){mn.prototype._reset.call(this),this._postponeUpdatePaths&&(this._postponeUpdatePaths=!1,this._updatePaths())},_initPath:function(t){this._updateDashArray(t),this._layers[n(t)]=t;var i=t._order={layer:t,prev:this._drawLast,next:null};this._drawLast&&(this._drawLast.next=i),this._drawLast=i,this._drawFirst=this._drawFirst||this._drawLast},_addPath:function(t){this._requestRedraw(t)},_removePath:function(t){var i=t._order,e=i.next,n=i.prev;e?e.prev=n:this._drawLast=n,n?n.next=e:this._drawFirst=e,delete t._order,delete this._layers[L.stamp(t)],this._requestRedraw(t)},_updatePath:function(t){this._extendRedrawBounds(t),t._project(),t._update(),this._requestRedraw(t)},_updateStyle:function(t){this._updateDashArray(t),this._requestRedraw(t)},_updateDashArray:function(t){if(t.options.dashArray){var i,e=t.options.dashArray.split(","),n=[];for(i=0;i<e.length;i++)n.push(Number(e[i]));t.options._dashArray=n}},_requestRedraw:function(t){this._map&&(this._extendRedrawBounds(t),this._redrawRequest=this._redrawRequest||f(this._redraw,this))},_extendRedrawBounds:function(t){if(t._pxBounds){var i=(t.options.weight||0)+1;this._redrawBounds=this._redrawBounds||new P,this._redrawBounds.extend(t._pxBounds.min.subtract([i,i])),this._redrawBounds.extend(t._pxBounds.max.add([i,i]))}},_redraw:function(){this._redrawRequest=null,this._redrawBounds&&(this._redrawBounds.min._floor(),this._redrawBounds.max._ceil()),this._clear(),this._draw(),this._redrawBounds=null},_clear:function(){var t=this._redrawBounds;if(t){var i=t.getSize();this._ctx.clearRect(t.min.x,t.min.y,i.x,i.y)}else this._ctx.clearRect(0,0,this._container.width,this._container.height)},_draw:function(){var t,i=this._redrawBounds;if(this._ctx.save(),i){var e=i.getSize();this._ctx.beginPath(),this._ctx.rect(i.min.x,i.min.y,e.x,e.y),this._ctx.clip()}this._drawing=!0;for(var n=this._drawFirst;n;n=n.next)t=n.layer,(!i||t._pxBounds&&t._pxBounds.intersects(i))&&t._updatePath();this._drawing=!1,this._ctx.restore()},_updatePoly:function(t,i){if(this._drawing){var e,n,o,s,r=t._parts,a=r.length,h=this._ctx;if(a){for(this._drawnLayers[t._leaflet_id]=t,h.beginPath(),e=0;e<a;e++){for(n=0,o=r[e].length;n<o;n++)s=r[e][n],h[n?"lineTo":"moveTo"](s.x,s.y);i&&h.closePath()}this._fillStroke(h,t)}}},_updateCircle:function(t){if(this._drawing&&!t._empty()){var i=t._point,e=this._ctx,n=Math.max(Math.round(t._radius),1),o=(Math.max(Math.round(t._radiusY),1)||n)/n;this._drawnLayers[t._leaflet_id]=t,1!==o&&(e.save(),e.scale(1,o)),e.beginPath(),e.arc(i.x,i.y/o,n,0,2*Math.PI,!1),1!==o&&e.restore(),this._fillStroke(e,t)}},_fillStroke:function(t,i){var e=i.options;e.fill&&(t.globalAlpha=e.fillOpacity,t.fillStyle=e.fillColor||e.color,t.fill(e.fillRule||"evenodd")),e.stroke&&0!==e.weight&&(t.setLineDash&&t.setLineDash(i.options&&i.options._dashArray||[]),t.globalAlpha=e.opacity,t.lineWidth=e.weight,t.strokeStyle=e.color,t.lineCap=e.lineCap,t.lineJoin=e.lineJoin,t.stroke())},_onClick:function(t){for(var i,e,n=this._map.mouseEventToLayerPoint(t),o=this._drawFirst;o;o=o.next)(i=o.layer).options.interactive&&i._containsPoint(n)&&!this._map._draggableMoved(i)&&(e=i);e&&(et(t),this._fireEvent([e],t))},_onMouseMove:function(t){if(this._map&&!this._map.dragging.moving()&&!this._map._animatingZoom){var i=this._map.mouseEventToLayerPoint(t);this._handleMouseHover(t,i)}},_handleMouseOut:function(t){var i=this._hoveredLayer;i&&(mt(this._container,"leaflet-interactive"),this._fireEvent([i],t,"mouseout"),this._hoveredLayer=null)},_handleMouseHover:function(t,i){for(var e,n,o=this._drawFirst;o;o=o.next)(e=o.layer).options.interactive&&e._containsPoint(i)&&(n=e);n!==this._hoveredLayer&&(this._handleMouseOut(t),n&&(pt(this._container,"leaflet-interactive"),this._fireEvent([n],t,"mouseover"),this._hoveredLayer=n)),this._hoveredLayer&&this._fireEvent([this._hoveredLayer],t)},_fireEvent:function(t,i,e){this._map._fireDOMEvent(i,e||i.type,t)},_bringToFront:function(t){var i=t._order,e=i.next,n=i.prev;e&&(e.prev=n,n?n.next=e:e&&(this._drawFirst=e),i.prev=this._drawLast,this._drawLast.next=i,i.next=null,this._drawLast=i,this._requestRedraw(t))},_bringToBack:function(t){var i=t._order,e=i.next,n=i.prev;n&&(n.next=e,e?e.prev=n:n&&(this._drawLast=n),i.prev=null,i.next=this._drawFirst,this._drawFirst.prev=i,this._drawFirst=i,this._requestRedraw(t))}}),gn=function(){try{return document.namespaces.add("lvml","urn:schemas-microsoft-com:vml"),function(t){return document.createElement("<lvml:"+t+' class="lvml">')}}catch(t){return function(t){return document.createElement("<"+t+' xmlns="urn:schemas-microsoft.com:vml" class="lvml">')}}}(),vn={_initContainer:function(){this._container=ht("div","leaflet-vml-container")},_update:function(){this._map._animatingZoom||(mn.prototype._update.call(this),this.fire("update"))},_initPath:function(t){var i=t._container=gn("shape");pt(i,"leaflet-vml-shape "+(this.options.className||"")),i.coordsize="1 1",t._path=gn("path"),i.appendChild(t._path),this._updateStyle(t),this._layers[n(t)]=t},_addPath:function(t){var i=t._container;this._container.appendChild(i),t.options.interactive&&t.addInteractiveTarget(i)},_removePath:function(t){var i=t._container;ut(i),t.removeInteractiveTarget(i),delete this._layers[n(t)]},_updateStyle:function(t){var i=t._stroke,e=t._fill,n=t.options,o=t._container;o.stroked=!!n.stroke,o.filled=!!n.fill,n.stroke?(i||(i=t._stroke=gn("stroke")),o.appendChild(i),i.weight=n.weight+"px",i.color=n.color,i.opacity=n.opacity,n.dashArray?i.dashStyle=ei(n.dashArray)?n.dashArray.join(" "):n.dashArray.replace(/( *, *)/g," "):i.dashStyle="",i.endcap=n.lineCap.replace("butt","flat"),i.joinstyle=n.lineJoin):i&&(o.removeChild(i),t._stroke=null),n.fill?(e||(e=t._fill=gn("fill")),o.appendChild(e),e.color=n.fillColor||n.color,e.opacity=n.fillOpacity):e&&(o.removeChild(e),t._fill=null)},_updateCircle:function(t){var i=t._point.round(),e=Math.round(t._radius),n=Math.round(t._radiusY||e);this._setPath(t,t._empty()?"M0 0":"AL "+i.x+","+i.y+" "+e+","+n+" 0,23592600")},_setPath:function(t,i){t._path.v=i},_bringToFront:function(t){ct(t._container)},_bringToBack:function(t){_t(t._container)}},yn=Ji?gn:E,xn=mn.extend({getEvents:function(){var t=mn.prototype.getEvents.call(this);return t.zoomstart=this._onZoomStart,t},_initContainer:function(){this._container=yn("svg"),this._container.setAttribute("pointer-events","none"),this._rootGroup=yn("g"),this._container.appendChild(this._rootGroup)},_destroyContainer:function(){ut(this._container),q(this._container),delete this._container,delete this._rootGroup,delete this._svgSize},_onZoomStart:function(){this._update()},_update:function(){if(!this._map._animatingZoom||!this._bounds){mn.prototype._update.call(this);var t=this._bounds,i=t.getSize(),e=this._container;this._svgSize&&this._svgSize.equals(i)||(this._svgSize=i,e.setAttribute("width",i.x),e.setAttribute("height",i.y)),Lt(e,t.min),e.setAttribute("viewBox",[t.min.x,t.min.y,i.x,i.y].join(" ")),this.fire("update")}},_initPath:function(t){var i=t._path=yn("path");t.options.className&&pt(i,t.options.className),t.options.interactive&&pt(i,"leaflet-interactive"),this._updateStyle(t),this._layers[n(t)]=t},_addPath:function(t){this._rootGroup||this._initContainer(),this._rootGroup.appendChild(t._path),t.addInteractiveTarget(t._path)},_removePath:function(t){ut(t._path),t.removeInteractiveTarget(t._path),delete this._layers[n(t)]},_updatePath:function(t){t._project(),t._update()},_updateStyle:function(t){var i=t._path,e=t.options;i&&(e.stroke?(i.setAttribute("stroke",e.color),i.setAttribute("stroke-opacity",e.opacity),i.setAttribute("stroke-width",e.weight),i.setAttribute("stroke-linecap",e.lineCap),i.setAttribute("stroke-linejoin",e.lineJoin),e.dashArray?i.setAttribute("stroke-dasharray",e.dashArray):i.removeAttribute("stroke-dasharray"),e.dashOffset?i.setAttribute("stroke-dashoffset",e.dashOffset):i.removeAttribute("stroke-dashoffset")):i.setAttribute("stroke","none"),e.fill?(i.setAttribute("fill",e.fillColor||e.color),i.setAttribute("fill-opacity",e.fillOpacity),i.setAttribute("fill-rule",e.fillRule||"evenodd")):i.setAttribute("fill","none"))},_updatePoly:function(t,i){this._setPath(t,k(t._parts,i))},_updateCircle:function(t){var i=t._point,e=Math.max(Math.round(t._radius),1),n="a"+e+","+(Math.max(Math.round(t._radiusY),1)||e)+" 0 1,0 ",o=t._empty()?"M0 0":"M"+(i.x-e)+","+i.y+n+2*e+",0 "+n+2*-e+",0 ";this._setPath(t,o)},_setPath:function(t,i){t._path.setAttribute("d",i)},_bringToFront:function(t){ct(t._path)},_bringToBack:function(t){_t(t._path)}});Ji&&xn.include(vn),Le.include({getRenderer:function(t){var i=t.options.renderer||this._getPaneRenderer(t.options.pane)||this.options.renderer||this._renderer;return i||(i=this._renderer=this.options.preferCanvas&&Xt()||Jt()),this.hasLayer(i)||this.addLayer(i),i},_getPaneRenderer:function(t){if("overlayPane"===t||void 0===t)return!1;var i=this._paneRenderers[t];return void 0===i&&(i=xn&&Jt({pane:t})||fn&&Xt({pane:t}),this._paneRenderers[t]=i),i}});var wn=en.extend({initialize:function(t,i){en.prototype.initialize.call(this,this._boundsToLatLngs(t),i)},setBounds:function(t){return this.setLatLngs(this._boundsToLatLngs(t))},_boundsToLatLngs:function(t){return t=z(t),[t.getSouthWest(),t.getNorthWest(),t.getNorthEast(),t.getSouthEast()]}});xn.create=yn,xn.pointsToPath=k,nn.geometryToLayer=Wt,nn.coordsToLatLng=Ht,nn.coordsToLatLngs=Ft,nn.latLngToCoords=Ut,nn.latLngsToCoords=Vt,nn.getFeature=qt,nn.asFeature=Gt,Le.mergeOptions({boxZoom:!0});var Ln=Ze.extend({initialize:function(t){this._map=t,this._container=t._container,this._pane=t._panes.overlayPane,this._resetStateTimeout=0,t.on("unload",this._destroy,this)},addHooks:function(){V(this._container,"mousedown",this._onMouseDown,this)},removeHooks:function(){q(this._container,"mousedown",this._onMouseDown,this)},moved:function(){return this._moved},_destroy:function(){ut(this._pane),delete this._pane},_resetState:function(){this._resetStateTimeout=0,this._moved=!1},_clearDeferredResetState:function(){0!==this._resetStateTimeout&&(clearTimeout(this._resetStateTimeout),this._resetStateTimeout=0)},_onMouseDown:function(t){if(!t.shiftKey||1!==t.which&&1!==t.button)return!1;this._clearDeferredResetState(),this._resetState(),mi(),bt(),this._startPoint=this._map.mouseEventToContainerPoint(t),V(document,{contextmenu:Q,mousemove:this._onMouseMove,mouseup:this._onMouseUp,keydown:this._onKeyDown},this)},_onMouseMove:function(t){this._moved||(this._moved=!0,this._box=ht("div","leaflet-zoom-box",this._container),pt(this._container,"leaflet-crosshair"),this._map.fire("boxzoomstart")),this._point=this._map.mouseEventToContainerPoint(t);var i=new P(this._point,this._startPoint),e=i.getSize();Lt(this._box,i.min),this._box.style.width=e.x+"px",this._box.style.height=e.y+"px"},_finish:function(){this._moved&&(ut(this._box),mt(this._container,"leaflet-crosshair")),fi(),Tt(),q(document,{contextmenu:Q,mousemove:this._onMouseMove,mouseup:this._onMouseUp,keydown:this._onKeyDown},this)},_onMouseUp:function(t){if((1===t.which||1===t.button)&&(this._finish(),this._moved)){this._clearDeferredResetState(),this._resetStateTimeout=setTimeout(e(this._resetState,this),0);var i=new T(this._map.containerPointToLatLng(this._startPoint),this._map.containerPointToLatLng(this._point));this._map.fitBounds(i).fire("boxzoomend",{boxZoomBounds:i})}},_onKeyDown:function(t){27===t.keyCode&&this._finish()}});Le.addInitHook("addHandler","boxZoom",Ln),Le.mergeOptions({doubleClickZoom:!0});var Pn=Ze.extend({addHooks:function(){this._map.on("dblclick",this._onDoubleClick,this)},removeHooks:function(){this._map.off("dblclick",this._onDoubleClick,this)},_onDoubleClick:function(t){var i=this._map,e=i.getZoom(),n=i.options.zoomDelta,o=t.originalEvent.shiftKey?e-n:e+n;"center"===i.options.doubleClickZoom?i.setZoom(o):i.setZoomAround(t.containerPoint,o)}});Le.addInitHook("addHandler","doubleClickZoom",Pn),Le.mergeOptions({dragging:!0,inertia:!zi,inertiaDeceleration:3400,inertiaMaxSpeed:1/0,easeLinearity:.2,worldCopyJump:!1,maxBoundsViscosity:0});var bn=Ze.extend({addHooks:function(){if(!this._draggable){var t=this._map;this._draggable=new Be(t._mapPane,t._container),this._draggable.on({dragstart:this._onDragStart,drag:this._onDrag,dragend:this._onDragEnd},this),this._draggable.on("predrag",this._onPreDragLimit,this),t.options.worldCopyJump&&(this._draggable.on("predrag",this._onPreDragWrap,this),t.on("zoomend",this._onZoomEnd,this),t.whenReady(this._onZoomEnd,this))}pt(this._map._container,"leaflet-grab leaflet-touch-drag"),this._draggable.enable(),this._positions=[],this._times=[]},removeHooks:function(){mt(this._map._container,"leaflet-grab"),mt(this._map._container,"leaflet-touch-drag"),this._draggable.disable()},moved:function(){return this._draggable&&this._draggable._moved},moving:function(){return this._draggable&&this._draggable._moving},_onDragStart:function(){var t=this._map;if(t._stop(),this._map.options.maxBounds&&this._map.options.maxBoundsViscosity){var i=z(this._map.options.maxBounds);this._offsetLimit=b(this._map.latLngToContainerPoint(i.getNorthWest()).multiplyBy(-1),this._map.latLngToContainerPoint(i.getSouthEast()).multiplyBy(-1).add(this._map.getSize())),this._viscosity=Math.min(1,Math.max(0,this._map.options.maxBoundsViscosity))}else this._offsetLimit=null;t.fire("movestart").fire("dragstart"),t.options.inertia&&(this._positions=[],this._times=[])},_onDrag:function(t){if(this._map.options.inertia){var i=this._lastTime=+new Date,e=this._lastPos=this._draggable._absPos||this._draggable._newPos;this._positions.push(e),this._times.push(i),this._prunePositions(i)}this._map.fire("move",t).fire("drag",t)},_prunePositions:function(t){for(;this._positions.length>1&&t-this._times[0]>50;)this._positions.shift(),this._times.shift()},_onZoomEnd:function(){var t=this._map.getSize().divideBy(2),i=this._map.latLngToLayerPoint([0,0]);this._initialWorldOffset=i.subtract(t).x,this._worldWidth=this._map.getPixelWorldBounds().getSize().x},_viscousLimit:function(t,i){return t-(t-i)*this._viscosity},_onPreDragLimit:function(){if(this._viscosity&&this._offsetLimit){var t=this._draggable._newPos.subtract(this._draggable._startPos),i=this._offsetLimit;t.x<i.min.x&&(t.x=this._viscousLimit(t.x,i.min.x)),t.y<i.min.y&&(t.y=this._viscousLimit(t.y,i.min.y)),t.x>i.max.x&&(t.x=this._viscousLimit(t.x,i.max.x)),t.y>i.max.y&&(t.y=this._viscousLimit(t.y,i.max.y)),this._draggable._newPos=this._draggable._startPos.add(t)}},_onPreDragWrap:function(){var t=this._worldWidth,i=Math.round(t/2),e=this._initialWorldOffset,n=this._draggable._newPos.x,o=(n-i+e)%t+i-e,s=(n+i+e)%t-i-e,r=Math.abs(o+e)<Math.abs(s+e)?o:s;this._draggable._absPos=this._draggable._newPos.clone(),this._draggable._newPos.x=r},_onDragEnd:function(t){var i=this._map,e=i.options,n=!e.inertia||this._times.length<2;if(i.fire("dragend",t),n)i.fire("moveend");else{this._prunePositions(+new Date);var o=this._lastPos.subtract(this._positions[0]),s=(this._lastTime-this._times[0])/1e3,r=e.easeLinearity,a=o.multiplyBy(r/s),h=a.distanceTo([0,0]),u=Math.min(e.inertiaMaxSpeed,h),l=a.multiplyBy(u/h),c=u/(e.inertiaDeceleration*r),_=l.multiplyBy(-c/2).round();_.x||_.y?(_=i._limitOffset(_,i.options.maxBounds),f(function(){i.panBy(_,{duration:c,easeLinearity:r,noMoveStart:!0,animate:!0})})):i.fire("moveend")}}});Le.addInitHook("addHandler","dragging",bn),Le.mergeOptions({keyboard:!0,keyboardPanDelta:80});var Tn=Ze.extend({keyCodes:{left:[37],right:[39],down:[40],up:[38],zoomIn:[187,107,61,171],zoomOut:[189,109,54,173]},initialize:function(t){this._map=t,this._setPanDelta(t.options.keyboardPanDelta),this._setZoomDelta(t.options.zoomDelta)},addHooks:function(){var t=this._map._container;t.tabIndex<=0&&(t.tabIndex="0"),V(t,{focus:this._onFocus,blur:this._onBlur,mousedown:this._onMouseDown},this),this._map.on({focus:this._addHooks,blur:this._removeHooks},this)},removeHooks:function(){this._removeHooks(),q(this._map._container,{focus:this._onFocus,blur:this._onBlur,mousedown:this._onMouseDown},this),this._map.off({focus:this._addHooks,blur:this._removeHooks},this)},_onMouseDown:function(){if(!this._focused){var t=document.body,i=document.documentElement,e=t.scrollTop||i.scrollTop,n=t.scrollLeft||i.scrollLeft;this._map._container.focus(),window.scrollTo(n,e)}},_onFocus:function(){this._focused=!0,this._map.fire("focus")},_onBlur:function(){this._focused=!1,this._map.fire("blur")},_setPanDelta:function(t){var i,e,n=this._panKeys={},o=this.keyCodes;for(i=0,e=o.left.length;i<e;i++)n[o.left[i]]=[-1*t,0];for(i=0,e=o.right.length;i<e;i++)n[o.right[i]]=[t,0];for(i=0,e=o.down.length;i<e;i++)n[o.down[i]]=[0,t];for(i=0,e=o.up.length;i<e;i++)n[o.up[i]]=[0,-1*t]},_setZoomDelta:function(t){var i,e,n=this._zoomKeys={},o=this.keyCodes;for(i=0,e=o.zoomIn.length;i<e;i++)n[o.zoomIn[i]]=t;for(i=0,e=o.zoomOut.length;i<e;i++)n[o.zoomOut[i]]=-t},_addHooks:function(){V(document,"keydown",this._onKeyDown,this)},_removeHooks:function(){q(document,"keydown",this._onKeyDown,this)},_onKeyDown:function(t){if(!(t.altKey||t.ctrlKey||t.metaKey)){var i,e=t.keyCode,n=this._map;if(e in this._panKeys){if(n._panAnim&&n._panAnim._inProgress)return;i=this._panKeys[e],t.shiftKey&&(i=w(i).multiplyBy(3)),n.panBy(i),n.options.maxBounds&&n.panInsideBounds(n.options.maxBounds)}else if(e in this._zoomKeys)n.setZoom(n.getZoom()+(t.shiftKey?3:1)*this._zoomKeys[e]);else{if(27!==e||!n._popup||!n._popup.options.closeOnEscapeKey)return;n.closePopup()}Q(t)}}});Le.addInitHook("addHandler","keyboard",Tn),Le.mergeOptions({scrollWheelZoom:!0,wheelDebounceTime:40,wheelPxPerZoomLevel:60});var zn=Ze.extend({addHooks:function(){V(this._map._container,"mousewheel",this._onWheelScroll,this),this._delta=0},removeHooks:function(){q(this._map._container,"mousewheel",this._onWheelScroll,this)},_onWheelScroll:function(t){var i=it(t),n=this._map.options.wheelDebounceTime;this._delta+=i,this._lastMousePos=this._map.mouseEventToContainerPoint(t),this._startTime||(this._startTime=+new Date);var o=Math.max(n-(+new Date-this._startTime),0);clearTimeout(this._timer),this._timer=setTimeout(e(this._performZoom,this),o),Q(t)},_performZoom:function(){var t=this._map,i=t.getZoom(),e=this._map.options.zoomSnap||0;t._stop();var n=this._delta/(4*this._map.options.wheelPxPerZoomLevel),o=4*Math.log(2/(1+Math.exp(-Math.abs(n))))/Math.LN2,s=e?Math.ceil(o/e)*e:o,r=t._limitZoom(i+(this._delta>0?s:-s))-i;this._delta=0,this._startTime=null,r&&("center"===t.options.scrollWheelZoom?t.setZoom(i+r):t.setZoomAround(this._lastMousePos,i+r))}});Le.addInitHook("addHandler","scrollWheelZoom",zn),Le.mergeOptions({tap:!0,tapTolerance:15});var Mn=Ze.extend({addHooks:function(){V(this._map._container,"touchstart",this._onDown,this)},removeHooks:function(){q(this._map._container,"touchstart",this._onDown,this)},_onDown:function(t){if(t.touches){if($(t),this._fireClick=!0,t.touches.length>1)return this._fireClick=!1,void clearTimeout(this._holdTimeout);var i=t.touches[0],n=i.target;this._startPos=this._newPos=new x(i.clientX,i.clientY),n.tagName&&"a"===n.tagName.toLowerCase()&&pt(n,"leaflet-active"),this._holdTimeout=setTimeout(e(function(){this._isTapValid()&&(this._fireClick=!1,this._onUp(),this._simulateEvent("contextmenu",i))},this),1e3),this._simulateEvent("mousedown",i),V(document,{touchmove:this._onMove,touchend:this._onUp},this)}},_onUp:function(t){if(clearTimeout(this._holdTimeout),q(document,{touchmove:this._onMove,touchend:this._onUp},this),this._fireClick&&t&&t.changedTouches){var i=t.changedTouches[0],e=i.target;e&&e.tagName&&"a"===e.tagName.toLowerCase()&&mt(e,"leaflet-active"),this._simulateEvent("mouseup",i),this._isTapValid()&&this._simulateEvent("click",i)}},_isTapValid:function(){return this._newPos.distanceTo(this._startPos)<=this._map.options.tapTolerance},_onMove:function(t){var i=t.touches[0];this._newPos=new x(i.clientX,i.clientY),this._simulateEvent("mousemove",i)},_simulateEvent:function(t,i){var e=document.createEvent("MouseEvents");e._simulated=!0,i.target._simulatedClick=!0,e.initMouseEvent(t,!0,!0,window,1,i.screenX,i.screenY,i.clientX,i.clientY,!1,!1,!1,!1,0,null),i.target.dispatchEvent(e)}});Vi&&!Ui&&Le.addInitHook("addHandler","tap",Mn),Le.mergeOptions({touchZoom:Vi&&!zi,bounceAtZoomLimits:!0});var Cn=Ze.extend({addHooks:function(){pt(this._map._container,"leaflet-touch-zoom"),V(this._map._container,"touchstart",this._onTouchStart,this)},removeHooks:function(){mt(this._map._container,"leaflet-touch-zoom"),q(this._map._container,"touchstart",this._onTouchStart,this)},_onTouchStart:function(t){var i=this._map;if(t.touches&&2===t.touches.length&&!i._animatingZoom&&!this._zooming){var e=i.mouseEventToContainerPoint(t.touches[0]),n=i.mouseEventToContainerPoint(t.touches[1]);this._centerPoint=i.getSize()._divideBy(2),this._startLatLng=i.containerPointToLatLng(this._centerPoint),"center"!==i.options.touchZoom&&(this._pinchStartLatLng=i.containerPointToLatLng(e.add(n)._divideBy(2))),this._startDist=e.distanceTo(n),this._startZoom=i.getZoom(),this._moved=!1,this._zooming=!0,i._stop(),V(document,"touchmove",this._onTouchMove,this),V(document,"touchend",this._onTouchEnd,this),$(t)}},_onTouchMove:function(t){if(t.touches&&2===t.touches.length&&this._zooming){var i=this._map,n=i.mouseEventToContainerPoint(t.touches[0]),o=i.mouseEventToContainerPoint(t.touches[1]),s=n.distanceTo(o)/this._startDist;if(this._zoom=i.getScaleZoom(s,this._startZoom),!i.options.bounceAtZoomLimits&&(this._zoom<i.getMinZoom()&&s<1||this._zoom>i.getMaxZoom()&&s>1)&&(this._zoom=i._limitZoom(this._zoom)),"center"===i.options.touchZoom){if(this._center=this._startLatLng,1===s)return}else{var r=n._add(o)._divideBy(2)._subtract(this._centerPoint);if(1===s&&0===r.x&&0===r.y)return;this._center=i.unproject(i.project(this._pinchStartLatLng,this._zoom).subtract(r),this._zoom)}this._moved||(i._moveStart(!0,!1),this._moved=!0),g(this._animRequest);var a=e(i._move,i,this._center,this._zoom,{pinch:!0,round:!1});this._animRequest=f(a,this,!0),$(t)}},_onTouchEnd:function(){this._moved&&this._zooming?(this._zooming=!1,g(this._animRequest),q(document,"touchmove",this._onTouchMove),q(document,"touchend",this._onTouchEnd),this._map.options.zoomAnimation?this._map._animateZoom(this._center,this._map._limitZoom(this._zoom),!0,this._map.options.zoomSnap):this._map._resetView(this._center,this._map._limitZoom(this._zoom))):this._zooming=!1}});Le.addInitHook("addHandler","touchZoom",Cn),Le.BoxZoom=Ln,Le.DoubleClickZoom=Pn,Le.Drag=bn,Le.Keyboard=Tn,Le.ScrollWheelZoom=zn,Le.Tap=Mn,Le.TouchZoom=Cn;var Zn=window.L;window.L=t,Object.freeze=$t,t.version="1.3.1+HEAD.ba6f97f",t.noConflict=function(){return window.L=Zn,this},t.Control=Pe,t.control=be,t.Browser=$i,t.Evented=ui,t.Mixin=Ee,t.Util=ai,t.Class=v,t.Handler=Ze,t.extend=i,t.bind=e,t.stamp=n,t.setOptions=l,t.DomEvent=de,t.DomUtil=xe,t.PosAnimation=we,t.Draggable=Be,t.LineUtil=Oe,t.PolyUtil=Re,t.Point=x,t.point=w,t.Bounds=P,t.bounds=b,t.Transformation=Z,t.transformation=S,t.Projection=je,t.LatLng=M,t.latLng=C,t.LatLngBounds=T,t.latLngBounds=z,t.CRS=ci,t.GeoJSON=nn,t.geoJSON=Kt,t.geoJson=sn,t.Layer=Ue,t.LayerGroup=Ve,t.layerGroup=function(t,i){return new Ve(t,i)},t.FeatureGroup=qe,t.featureGroup=function(t){return new qe(t)},t.ImageOverlay=rn,t.imageOverlay=function(t,i,e){return new rn(t,i,e)},t.VideoOverlay=an,t.videoOverlay=function(t,i,e){return new an(t,i,e)},t.DivOverlay=hn,t.Popup=un,t.popup=function(t,i){return new un(t,i)},t.Tooltip=ln,t.tooltip=function(t,i){return new ln(t,i)},t.Icon=Ge,t.icon=function(t){return new Ge(t)},t.DivIcon=cn,t.divIcon=function(t){return new cn(t)},t.Marker=Xe,t.marker=function(t,i){return new Xe(t,i)},t.TileLayer=dn,t.tileLayer=Yt,t.GridLayer=_n,t.gridLayer=function(t){return new _n(t)},t.SVG=xn,t.svg=Jt,t.Renderer=mn,t.Canvas=fn,t.canvas=Xt,t.Path=Je,t.CircleMarker=$e,t.circleMarker=function(t,i){return new $e(t,i)},t.Circle=Qe,t.circle=function(t,i,e){return new Qe(t,i,e)},t.Polyline=tn,t.polyline=function(t,i){return new tn(t,i)},t.Polygon=en,t.polygon=function(t,i){return new en(t,i)},t.Rectangle=wn,t.rectangle=function(t,i){return new wn(t,i)},t.Map=Le,t.map=function(t,i){return new Le(t,i)}});
