# Supplementary material for: White stork movements reveal the ecological connectivity between landfills and different habitats
Source: Mov Ecol. 2023 Mar 28;11:18. doi: 10.1186/s40462-023-00380-7 (PMC10045253; doi:10.1186/s40462-023-00380-7)
Supplement: Supplementary file 1 — Additional file 1. Interactive map showing the spatial network and GPS tracks. [file 40462_2023_380_MOESM1_ESM.zip › 40462_2023_380_MOESM1_ESM/Interactive_map_files/leaflet-binding-2.0.4.1/leaflet.js]

(function(){function r(e,n,t){function o(i,f){if(!n[i]){if(!e[i]){var c="function"==typeof require&&require;if(!f&&c)return c(i,!0);if(u)return u(i,!0);var a=new Error("Cannot find module '"+i+"'");throw a.code="MODULE_NOT_FOUND",a}var p=n[i]={exports:{}};e[i][0].call(p.exports,function(r){var n=e[i][1][r];return o(n||r)},p,p.exports,r,e,n,t)}return n[i].exports}for(var u="function"==typeof require&&require,i=0;i<t.length;i++)o(t[i]);return o}return r})()({1:[function(require,module,exports){
"use strict";

Object.defineProperty(exports, "__esModule", {
  value: true
});
exports["default"] = undefined;

var _util = require("./util");

function _classCallCheck(instance, Constructor) { if (!(instance instanceof Constructor)) { throw new TypeError("Cannot call a class as a function"); } }

function _defineProperties(target, props) { for (var i = 0; i < props.length; i++) { var descriptor = props[i]; descriptor.enumerable = descriptor.enumerable || false; descriptor.configurable = true; if ("value" in descriptor) descriptor.writable = true; Object.defineProperty(target, descriptor.key, descriptor); } }

function _createClass(Constructor, protoProps, staticProps) { if (protoProps) _defineProperties(Constructor.prototype, protoProps); if (staticProps) _defineProperties(Constructor, staticProps); return Constructor; }

var ClusterLayerStore = /*#__PURE__*/function () {
  function ClusterLayerStore(group) {
    _classCallCheck(this, ClusterLayerStore);

    this._layers = {};
    this._group = group;
  }

  _createClass(ClusterLayerStore, [{
    key: "add",
    value: function add(layer, id) {
      if (typeof id !== "undefined" && id !== null) {
        if (this._layers[id]) {
          this._group.removeLayer(this._layers[id]);
        }

        this._layers[id] = layer;
      }

      this._group.addLayer(layer);
    }
  }, {
    key: "remove",
    value: function remove(id) {
      if (typeof id === "undefined" || id === null) {
        return;
      }

      id = (0, _util.asArray)(id);

      for (var i = 0; i < id.length; i++) {
        if (this._layers[id[i]]) {
          this._group.removeLayer(this._layers[id[i]]);

          delete this._layers[id[i]];
        }
      }
    }
  }, {
    key: "clear",
    value: function clear() {
      this._layers = {};

      this._group.clearLayers();
    }
  }]);

  return ClusterLayerStore;
}();

exports["default"] = ClusterLayerStore;


},{"./util":17}],2:[function(require,module,exports){
"use strict";

Object.defineProperty(exports, "__esModule", {
  value: true
});

function _classCallCheck(instance, Constructor) { if (!(instance instanceof Constructor)) { throw new TypeError("Cannot call a class as a function"); } }

function _defineProperties(target, props) { for (var i = 0; i < props.length; i++) { var descriptor = props[i]; descriptor.enumerable = descriptor.enumerable || false; descriptor.configurable = true; if ("value" in descriptor) descriptor.writable = true; Object.defineProperty(target, descriptor.key, descriptor); } }

function _createClass(Constructor, protoProps, staticProps) { if (protoProps) _defineProperties(Constructor.prototype, protoProps); if (staticProps) _defineProperties(Constructor, staticProps); return Constructor; }

var ControlStore = /*#__PURE__*/function () {
  function ControlStore(map) {
    _classCallCheck(this, ControlStore);

    this._controlsNoId = [];
    this._controlsById = {};
    this._map = map;
  }

  _createClass(ControlStore, [{
    key: "add",
    value: function add(control, id, html) {
      if (typeof id !== "undefined" && id !== null) {
        if (this._controlsById[id]) {
          this._map.removeControl(this._controlsById[id]);
        }

        this._controlsById[id] = control;
      } else {
        this._controlsNoId.push(control);
      }

      this._map.addControl(control);
    }
  }, {
    key: "get",
    value: function get(id) {
      var control = null;

      if (this._controlsById[id]) {
        control = this._controlsById[id];
      }

      return control;
    }
  }, {
    key: "remove",
    value: function remove(id) {
      if (this._controlsById[id]) {
        var control = this._controlsById[id];

        this._map.removeControl(control);

        delete this._controlsById[id];
      }
    }
  }, {
    key: "clear",
    value: function clear() {
      for (var i = 0; i < this._controlsNoId.length; i++) {
        var control = this._controlsNoId[i];

        this._map.removeControl(control);
      }

      this._controlsNoId = [];

      for (var key in this._controlsById) {
        var _control = this._controlsById[key];

        this._map.removeControl(_control);
      }

      this._controlsById = {};
    }
  }]);

  return ControlStore;
}();

exports["default"] = ControlStore;


},{}],3:[function(require,module,exports){
"use strict";

Object.defineProperty(exports, "__esModule", {
  value: true
});
exports.getCRS = getCRS;

var _leaflet = require("./global/leaflet");

var _leaflet2 = _interopRequireDefault(_leaflet);

var _proj4leaflet = require("./global/proj4leaflet");

var _proj4leaflet2 = _interopRequireDefault(_proj4leaflet);

function _interopRequireDefault(obj) { return obj && obj.__esModule ? obj : { "default": obj }; }

// Helper function to instanciate a ICRS instance.
function getCRS(crsOptions) {
  var crs = _leaflet2["default"].CRS.EPSG3857; // Default Spherical Mercator

  switch (crsOptions.crsClass) {
    case "L.CRS.EPSG3857":
      crs = _leaflet2["default"].CRS.EPSG3857;
      break;

    case "L.CRS.EPSG4326":
      crs = _leaflet2["default"].CRS.EPSG4326;
      break;

    case "L.CRS.EPSG3395":
      crs = _leaflet2["default"].CRS.EPSG3395;
      break;

    case "L.CRS.Simple":
      crs = _leaflet2["default"].CRS.Simple;
      break;

    case "L.Proj.CRS":
      if (crsOptions.options && crsOptions.options.bounds) {
        crsOptions.options.bounds = _leaflet2["default"].bounds(crsOptions.options.bounds);
      }

      if (crsOptions.options && crsOptions.options.transformation) {
        crsOptions.options.transformation = new _leaflet2["default"].Transformation(crsOptions.options.transformation[0], crsOptions.options.transformation[1], crsOptions.options.transformation[2], crsOptions.options.transformation[3]);
      }

      crs = new _proj4leaflet2["default"].CRS(crsOptions.code, crsOptions.proj4def, crsOptions.options);
      break;

    case "L.Proj.CRS.TMS":
      if (crsOptions.options && crsOptions.options.bounds) {
        crsOptions.options.bounds = _leaflet2["default"].bounds(crsOptions.options.bounds);
      }

      if (crsOptions.options && crsOptions.options.transformation) {
        crsOptions.options.transformation = _leaflet2["default"].Transformation(crsOptions.options.transformation[0], crsOptions.options.transformation[1], crsOptions.options.transformation[2], crsOptions.options.transformation[3]);
      } // L.Proj.CRS.TMS is deprecated as of Leaflet 1.x, fall back to L.Proj.CRS
      //crs = new Proj4Leaflet.CRS.TMS(crsOptions.code, crsOptions.proj4def, crsOptions.projectedBounds, crsOptions.options);


      crs = new _proj4leaflet2["default"].CRS(crsOptions.code, crsOptions.proj4def, crsOptions.options);
      break;
  }

  return crs;
}


},{"./global/leaflet":10,"./global/proj4leaflet":11}],4:[function(require,module,exports){
"use strict";

Object.defineProperty(exports, "__esModule", {
  value: true
});
exports["default"] = undefined;

var _util = require("./util");

function _classCallCheck(instance, Constructor) { if (!(instance instanceof Constructor)) { throw new TypeError("Cannot call a class as a function"); } }

function _defineProperties(target, props) { for (var i = 0; i < props.length; i++) { var descriptor = props[i]; descriptor.enumerable = descriptor.enumerable || false; descriptor.configurable = true; if ("value" in descriptor) descriptor.writable = true; Object.defineProperty(target, descriptor.key, descriptor); } }

function _createClass(Constructor, protoProps, staticProps) { if (protoProps) _defineProperties(Constructor.prototype, protoProps); if (staticProps) _defineProperties(Constructor, staticProps); return Constructor; }

var DataFrame = /*#__PURE__*/function () {
  function DataFrame() {
    _classCallCheck(this, DataFrame);

    this.columns = [];
    this.colnames = [];
    this.colstrict = [];
    this.effectiveLength = 0;
    this.colindices = {};
  }

  _createClass(DataFrame, [{
    key: "_updateCachedProperties",
    value: function _updateCachedProperties() {
      var _this = this;

      this.effectiveLength = 0;
      this.colindices = {};
      this.columns.forEach(function (column, i) {
        _this.effectiveLength = Math.max(_this.effectiveLength, column.length);
        _this.colindices[_this.colnames[i]] = i;
      });
    }
  }, {
    key: "_colIndex",
    value: function _colIndex(colname) {
      var index = this.colindices[colname];
      if (typeof index === "undefined") return -1;
      return index;
    }
  }, {
    key: "col",
    value: function col(name, values, strict) {
      if (typeof name !== "string") throw new Error("Invalid column name \"" + name + "\"");

      var index = this._colIndex(name);

      if (arguments.length === 1) {
        if (index < 0) return null;else return (0, _util.recycle)(this.columns[index], this.effectiveLength);
      }

      if (index < 0) {
        index = this.colnames.length;
        this.colnames.push(name);
      }

      this.columns[index] = (0, _util.asArray)(values);
      this.colstrict[index] = !!strict; // TODO: Validate strictness (ensure lengths match up with other stricts)

      this._updateCachedProperties();

      return this;
    }
  }, {
    key: "cbind",
    value: function cbind(obj, strict) {
      var _this2 = this;

      Object.keys(obj).forEach(function (name) {
        var coldata = obj[name];

        _this2.col(name, coldata);
      });
      return this;
    }
  }, {
    key: "get",
    value: function get(row, col, missingOK) {
      var _this3 = this;

      if (row > this.effectiveLength) throw new Error("Row argument was out of bounds: " + row + " > " + this.effectiveLength);
      var colIndex = -1;

      if (typeof col === "undefined") {
        var rowData = {};
        this.colnames.forEach(function (name, i) {
          rowData[name] = _this3.columns[i][row % _this3.columns[i].length];
        });
        return rowData;
      } else if (typeof col === "string") {
        colIndex = this._colIndex(col);
      } else if (typeof col === "number") {
        colIndex = col;
      }

      if (colIndex < 0 || colIndex > this.columns.length) {
        if (missingOK) return void 0;else throw new Error("Unknown column index: " + col);
      }

      return this.columns[colIndex][row % this.columns[colIndex].length];
    }
  }, {
    key: "nrow",
    value: function nrow() {
      return this.effectiveLength;
    }
  }]);

  return DataFrame;
}();

exports["default"] = DataFrame;


},{"./util":17}],5:[function(require,module,exports){
"use strict";

var _leaflet = require("./global/leaflet");

var _leaflet2 = _interopRequireDefault(_leaflet);

function _interopRequireDefault(obj) { return obj && obj.__esModule ? obj : { "default": obj }; }

// In RMarkdown's self-contained mode, we don't have a way to carry around the
// images that Leaflet needs but doesn't load into the page. Instead, we'll set
// data URIs for the default marker, and let any others be loaded via CDN.
if (typeof _leaflet2["default"].Icon.Default.imagePath === "undefined") {
  // if in a local file, support http
  switch (window.location.protocol) {
    case "http:":
      // don't force http site to be done with https
      _leaflet2["default"].Icon.Default.imagePath = "http://cdn.leafletjs.com/leaflet/v1.3.1/images/";
      break;

    default:
      // file
      // https
      // otherwise use https as it works on files and https
      _leaflet2["default"].Icon.Default.imagePath = "https://unpkg.com/leaflet@1.3.1/dist/images/";
      break;
  } // don't know how to make this dataURI work since
  //  will be appended to Defaul.imagePath above

  /*
  if (L.Browser.retina) {
    L.Icon.Default.prototype.options.iconUrl = "data:image/png;base64,iVBORw0KGgoAAAANSUhEUgAAADIAAABSCAYAAAAWy4frAAAPiElEQVR42t1bCVCU5xkmbabtZJJOO+l0mhgT0yQe0WXZgz2570NB8I6J6UzaTBoORRFEruVGDhWUPRAQRFFREDnVxCtEBRb24DBNE3Waaatpkmluo4m+fd9v999olGVBDu3OPLj+//s+7/W93/f9//6/EwA4/T9g3AlFOUeeUGR2uMqzOyJk2R2x0qyOAmnmkS3SrCPrZJlHlsqzjypcs49OX1Jf//P7KhD885A0u10my2ovQscvybI6wEF8ivI7pFntAV6qkw9PWSBK1bEnZRltm2WZ7R8h4FbI0VG33GPgXXgCAra+A4EIn8KT4JH/FigoiJ/IIz6TZbVVKLLan5u0QESqlkckWW3p0sy2bxDAgZwO13TDytoB+NPe9+zild2DEFGuB7/NpzDodriF55o0o7XIRXXoNxMaiCSj9VU09C8EENxyj0C4thterh2EV+veuwOr6s7Dy3ssoO93k3llzxBE6PTgkXcMOF7EJ9KMtqjR9JFDQnNV9b+QqlqqEECQZ7TBgu1nYdXuIXgVneSwYtcgRFb1Q1iFGULLzRCsM90GOrZghxkiKvthec0grLpFlxCu6cKh1w6cHUSbctPhx8YlEElu4+NSVfNpBBACtpyGlbsGmBOElRhMBDofgk4GobOjQXC5CRZiUC/VDtn4qLrBJZ3A2cNg+nE4P31PgSDBbImq5UNJejMQFqi7cCicZ3iZBTAAQVoTBI4DKKCVGBDHH6nrBRlWxWr7sljVIhlTIDLVoRkS1eH/SNIPgzyzFRZV9NnG++LqQcyoGQLQgfFEIFYpcueAzc6SSiMOtTYgH9CXr+WpTbxRBeKlqn9UktZkRoACZ5PlO81YgfMM4RX9EKAxTSjCdvTjELPYW17dD8rsdiBfEBclSY2POxQIHnlIknroEAJk6U2wpMLISF/aNQShWAV/tWlSEIK2VqBNsr200gRyGmLokyS18cTdFtA7AnFNbcxAACGMrQtDLAjqBT+1cVJBNsk2+bBQ1wOcX5K0xs12A8GyzXRNafgeAYFb3mEkrBI4I/mWGUeNQI1lyp2PoO9j4aDKcH4Ebe0E8g3xgyylcc6wgbimNjSSoFtWK1sTqLRh2BM+SOgIfDGLJL8IG3ZZjUX/ViyvGYLFOwdZn/ljYI7yzsee4TjcsV/IR3FqQ+tdAxEnNSjFyQeBEK7pgRVodEnVIPhsNzqEYK0ZluFsRnq3YjH22KJyA6z4yTmSpZ5zlH8RTvWkt1CrB85PYUqjzx2BuG6sPyfeeAA8sjtwphhiCFSbwXub0S7ISPiOAZvO4h048xSfBM+cDpDieCZOggSz6JHdBv5FJ3CN6LPJR1QMgO9204h2aALgdDxzjlp4kw8YaHKyBSJJPigWb6wHQiRmbxkKL0QDXkhgD94YxGKsGskTQkvfxVnlIHBcBNfkegziwB3HAnHDuGynRXcp/utXZhrRHiWM5CPLjbdwHVDYAhFt3J8rTtoPbpktSDrE4INZ8iw12kUYEpPs4kozeOW0A3EQIovbYcfxITj798vwxbfX4Or1H8B46ROo7fwbvKY9bpNzy2hmiSOOyMrBEe2RT5x/7tjHxCFK2l/4YyBJ+95HQABmibKzEJvRs9RgF4FqE5MleGS3AumLN+6D4lYjfIeOD/e5eROg7sz7oEg7wHRk6Y3Yi/2MJwT7bCS75BvJBuGsSvqID1ggaHyeaAMeQERgyajBg3BG8SgxDAsvJFxUOcBkg7d0Ml3XjfuhCyvg6Ofix1+Al6qB6fpueotxsckFh5A92+QbydHw4vymGJxEG+rWiRL3goJWcSwvwbPECO5bDcMiRGNmchS4a1I9kP62DhOM9tPad4npEhaUdTPOsPJ+u7bJN85PpaqJ6YoT6xKcRIl1pQjwxIukxXhyIY57N1Swh7DyASbrm38MSHdRUStc+/4GjOUTV32acbhlNjNO6pWR7FPTk6xX3lGmK0ys0zrhn0Zhwh7wK3ibnVyg6we3LQa7WFQxyGSpiqRbe/o8jPXTe+EK4xDjECHOxdYRYc8++UhyfgXHma5w/Z5mJ+H63T3ChN3Y6O/guMcxj8NGicLDgYyQ3CKcnsUbMBuoa7j48ZgD+erqdczqbsYTpulj3LSu2POBfCQ58pn0EH1OwoTafwvX1+JV2VmIxEwHlJlBsdkwLHy2mZjcgjI9kJ4Ynbh6/Xu4l09YfhPjCsSJg7hpIbbng/92M5Mjn0kPcdlJGF/7JQJCSrsgAseeHzoqL+4bFnSe5EJKzgHpeaTsg3v9rCrtYFz+hScZdzAGYs8HX84H9Jn0KAYnQfyuIQT4Y5mo0akiMhQeDh44tEguXGcE0iP845MvxxzEjRs3QZ5Ux3hCtnUxbqq6PR/8cRdAcuSz1YfzGEhNm2BdDfjkvw0LcTYKokCK+oaFAolIjiDFBYl02/oujDmQC1c+ZxzC+BoIp2t35HXHPrDnA/lIcuQz6SKOOAnWVqsRbHscjidDNf0gRWF7CNX2M1l3VTOQbmpd55gDqT01xDhkmBTiJMhGsB+isdrPbGe6wrU15RjIzkQEyHB3GqYbYCAiSeHwCMBmI7mAYiwt6grX7QT9h5dHHcQ/P/sKlEm7GYd37lHGGaLut2tbirD5iT6TriCuKsVJsLrCwyWuih2Yj/unMC2VFlfsgr5hodxsZHIEZVoTkP787APw7TXHZy/ac/25rJ3pSpP24tRrZnyeW012bbtZbS9AefKZ+b6mMtjJS6V6GP/zOR3wK+pkQn7bzHbJCCRDsqFlBpz+djHCV7a2wMUr/x0xiM++ugprq45bnFhbhdNoF+MKLOt32C75SvqIb7xUO3/Fdr/8uMqDLmsqwU3VipH2QzA2k3hTr11ICnqZHMn7F+HCFIfZQQ5JfDVUvW1mzv708/V316FV/wF4Je9hsgSv3GOMYz71Jg6bkezS0CN5N1WLhSOussW2jResrnzNZXUFm5PnW0nl2CciVLQHebHBJh9U0g1S3GYQD4eQjH2QWH0C0utw15DXAEIybD0nxoUsYPMZmz4N59HYE+K0SzyC2Mo3bIHw4zTT+Kt33ESAX/FZCMWovUtMIMzvHRFKJA9G+VAGvJ7IPsKGC3HdDYI4qnwzhJQZmQ5l2AODcMSWb6mJ6fgWn+H4bsxbWzX9tmt2l9Xl7fzYcpwJGhl5MI5XESoL8kaGKB9XWww8xOoYIXBrD3hvOgnK9BbEYdypHsctSBcGYLbJ+FMvbupz2AanJ01uAPLVJab88B03H1xidKH8WB0TCCq1KNEM4YgRDm7FRlys+m8L6G6gJLmPkpuqxhJU0st8JF8FMeV+dwTipFL9zDlGewmB1wYdzJh/qRlccntHDcqevBCv6NBZ3xIz+CGP5xYTKIoMIMZzo+UTIAK3WRKgULUB+egcrTs/7A06XpQ20Tlai+O4mm0DKLuSAgPwkWgqIcOkkC+BOBRdVlcC+ciL0kUNG4jodd3vnKM13yHAK/8UBG6nTBrBOUc/pfDBRZJ88cg9DuQbL1rzxdw3yx61exPbOUazi4Rd8VqYMhBIwyunF5yz9VMCUV6vxQ+ECJcH8s05SlMy4t145xi1jAkjfIu7GIESxzYPSacC1Gfkg3fhGbD6ddMlVvuCQz/0oHAfKclSmiAAK0JN75zdC/Oy9JMKanKyTxBvOGAJJEbd4fAvVrxo9UukxMfZwbu4hwWiKDLCXCSfTNAUTba9Cs5x1SD4OBwIm4qjNQOkKE1uBH+aQkssVZmbqZ8UCLAvyS5BnLDf2hvaE6P+MZQfpYngsuBd2A1+W7EqBUZ4MUM/KXAvMjGbHvm23gCXaI1yTD9Po7KezWBJB8EXp0ACD0s+J6NnQkGzJGdPlFDHBdI+5t/Z+dGaQC4bHpvOgg+uznJcIGereiYUykIjs+WW22mrBi9WLbqnJx9wlugkIlHifvBGcgLNKLPQ4ESA+pCzI4jfwy2Ajff8CAduWzy4rLjnnWEGqFdmpfdMCKgaZEOZc5qrxg3nWM28cXmohhetPcqqsn4veG02MczDmWVmWs+4wjmr18YvWFfLBVI3bk8HubxZ5spVRZHTyQzJsSovoPHxhAKrQdyKrFNcED/wo8pnjuvzWrgHayJyIY5bz2ITw1ycJp9P7R4X8LDCHK/L2l0sEH60tmrcHzzjRet4tM9hVck+xQzKNxnGLRDqO+KUZZ7gqnHdZY1mxoQ8QUfjlYwI1taCBy5YBKrKcynd9wTqNwufEfhrqq17Ko16wh4FpPFK45ZtKDNOgnshZjDfAH9M7r4nyPONjEua/hZXjav8NzTTJvThTF6UppJtF+JqwA2NE15U6eFZdGgsmJvRyziUeBXIX7PT2huazRP+lKkgavszeM18jW0oVcfBrYCqYoRnN3aPGlw1iMM17ai1Gtqvnd/Q/H5SnvvF7f12ljkcz0psUmWBpSoz0LnRgKpBugq6L8CuxSkQde6kPcAsWqN7Ao1+yzaUacdAsckI0jwDPJPU5TBmbOxi/UW64pQOrjc+5/1V/dtJfRIbrw0KWFVWV+Hw6GNDZE6aHp7e0OUQ5qTrmY48rw/4sRWW3ojSpk36I+Wzo7Y/7hyl+ZJtXVI7WJ+45hrgacz29A32QTISrCDpiJLbuWp8Oiuh8jGYiof8eTHqDEtVKkCGmZVZqzI9scsuSIZkZXTfKnYHt8NNmLK3FaQxpb9GJz5jVcHMclWhrD+VeHfQsJLkWqohTGrlqnFZ9LrukSl97YIXpU5kVcHMSvDKTppnhNmY8WkJXXcFnSMZSY6e3cO1ruKxU/7+CGUSnbnCti4bWjHbOAvlGOApdPrJ9beDjtE5khFsaOaq8dHzMaW/vC/e6KGMWm4flYMku4cNnVmpPej8udtA1aBzrll47RGjs/aG+vX75tUkyihl1lKVZnDFrIuy+2AaOv9EvAX0nY7ROZeEJq4aF+g3zPvqHStejOYvlvGuA1FmNxtCM1P18AcMgjALv9MxYWaX9WcBktWuuu9eFqPM4mbvAzbEEg5h9tHpLIOtP+g7HeMnNHLVeG/JkvF7YWxc33jDqqy0ZhoEKovzM1P0DPSdjtFvG5ZVXLP0vn19z3KrVTvIHF3fYHHeCvruHN/AbdNN3PO69+17iLgzjrRux8El/SwIMg0M9P3HG9HqsPv+hUrrJXEvczj+AAbRx+AcX88F0v1AvBnKAnlTG8Rln5/6LuLHW5/zorT+D0wg1qq8y5xfu88CSyCnH5h3dW/ZGXve8uOMZRWP0no8cIFY7+YfswURrT36QL09ffsMppHYegW/P7CBWHvlMOGBe5/9jtdjY7R8wkTb+R9meZA6n2oJWAAAAABJRU5ErkJggg==";
  } else {
    L.Icon.Default.prototype.options.iconUrl = "data:image/png;base64,iVBORw0KGgoAAAANSUhEUgAAABkAAAApCAYAAADAk4LOAAAGmklEQVRYw7VXeUyTZxjvNnfELFuyIzOabermMZEeQC/OclkO49CpOHXOLJl/CAURuYbQi3KLgEhbrhZ1aDwmaoGqKII6odATmH/scDFbdC7LvFqOCc+e95s2VG50X/LLm/f4/Z7neY/ne18aANCmAr5E/xZf1uDOkTcGcWR6hl9247tT5U7Y6SNvWsKT63P58qbfeLJG8M5qcgTknrvvrdDbsT7Ml+tv82X6vVxJE33aRmgSyYtcWVMqX97Yv2JvW39UhRE2HuyBL+t+gK1116ly06EeWFNlAmHxlQE0OMiV6mQCScusKRlhS3QLeVJdl1+23h5dY4FNB3thrbYboqptEFlphTC1hSpJnbRvxP4NWgsE5Jyz86QNNi/5qSUTGuFk1gu54tN9wuK2wc3o+Wc13RCmsoBwEqzGcZsxsvCSy/9wJKf7UWf1mEY8JWfewc67UUoDbDjQC+FqK4QqLVMGGR9d2wurKzqBk3nqIT/9zLxRRjgZ9bqQgub+DdoeCC03Q8j+0QhFhBHR/eP3U/zCln7Uu+hihJ1+bBNffLIvmkyP0gpBZWYXhKussK6mBz5HT6M1Nqpcp+mBCPXosYQfrekGvrjewd59/GvKCE7TbK/04/ZV5QZYVWmDwH1mF3xa2Q3ra3DBC5vBT1oP7PTj4C0+CcL8c7C2CtejqhuCnuIQHaKHzvcRfZpnylFfXsYJx3pNLwhKzRAwAhEqG0SpusBHfAKkxw3w4627MPhoCH798z7s0ZnBJ/MEJbZSbXPhER2ih7p2ok/zSj2cEJDd4CAe+5WYnBCgR2uruyEw6zRoW6/DWJ/OeAP8pd/BGtzOZKpG8oke0SX6GMmRk6GFlyAc59K32OTEinILRJRchah8HQwND8N435Z9Z0FY1EqtxUg+0SO6RJ/mmXz4VuS+DpxXC3gXmZwIL7dBSH4zKE50wESf8qwVgrP1EIlTO5JP9Igu0aexdh28F1lmAEGJGfh7jE6ElyM5Rw/FDcYJjWhbeiBYoYNIpc2FT/SILivp0F1ipDWk4BIEo2VuodEJUifhbiltnNBIXPUFCMpthtAyqws/BPlEF/VbaIxErdxPphsU7rcCp8DohC+GvBIPJS/tW2jtvTmmAeuNO8BNOYQeG8G/2OzCJ3q+soYB5i6NhMaKr17FSal7GIHheuV3uSCY8qYVuEm1cOzqdWr7ku/R0BDoTT+DT+ohCM6/CCvKLKO4RI+dXPeAuaMqksaKrZ7L3FE5FIFbkIceeOZ2OcHO6wIhTkNo0ffgjRGxEqogXHYUPHfWAC/lADpwGcLRY3aeK4/oRGCKYcZXPVoeX/kelVYY8dUGf8V5EBRbgJXT5QIPhP9ePJi428JKOiEYhYXFBqou2Guh+p/mEB1/RfMw6rY7cxcjTrneI1FrDyuzUSRm9miwEJx8E/gUmqlyvHGkneiwErR21F3tNOK5Tf0yXaT+O7DgCvALTUBXdM4YhC/IawPU+2PduqMvuaR6eoxSwUk75ggqsYJ7VicsnwGIkZBSXKOUww73WGXyqP+J2/b9c+gi1YAg/xpwck3gJuucNrh5JvDPvQr0WFXf0piyt8f8/WI0hV4pRxxkQZdJDfDJNOAmM0Ag8jyT6hz0WGXWuP94Yh2jcfjmXAGvHCMslRimDHYuHuDsy2QtHuIavznhbYURq5R57KpzBBRZKPJi8eQg48h4j8SDdowifdIrEVdU+gbO6QNvRRt4ZBthUaZhUnjlYObNagV3keoeru3rU7rcuceqU1mJBxy+BWZYlNEBH+0eH4vRiB+OYybU2hnblYlTvkHinM4m54YnxSyaZYSF6R3jwgP7udKLGIX6r/lbNa9N6y5MFynjWDtrHd75ZvTYAPO/6RgF0k76mQla3FGq7dO+cH8sKn0Vo7nDllwAhqwLPkxrHwWmHJOo+AKJ4rab5OgrM7rVu8eWb2Pu0Dh4eDgXoOfvp7Y7QeqknRmvcTBEyq9m/HQQSCSz6LHq3z0yzsNySRfMS253wl2KyRDbcZPcfJKjZmSEOjcxyi+Y8dUOtsIEH6R2wNykdqrkYJ0RV92H0W58pkfQk7cKevsLK10Py8SdMGfXNXATY+pPbyJR/ET6n9nIfztNtZYRV9XniQu9IA2vOVgy4ir7GCLVmmd+zjkH0eAF9Po6K61pmCXHxU5rHMYd1ftc3owjwRSVRzLjKvqZEty6cRUD7jGqiOdu5HG6MdHjNcNYGqfDm5YRzLBBCCDl/2bk8a8gdbqcfwECu62Fg/HrggAAAABJRU5ErkJggg==";
  }
  */

}


},{"./global/leaflet":10}],6:[function(require,module,exports){
"use strict";

var _leaflet = require("./global/leaflet");

var _leaflet2 = _interopRequireDefault(_leaflet);

function _interopRequireDefault(obj) { return obj && obj.__esModule ? obj : { "default": obj }; }

// add texxtsize, textOnly, and style
_leaflet2["default"].Tooltip.prototype.options.textsize = "10px";
_leaflet2["default"].Tooltip.prototype.options.textOnly = false;
_leaflet2["default"].Tooltip.prototype.options.style = null; // copy original layout to not completely stomp it.

var initLayoutOriginal = _leaflet2["default"].Tooltip.prototype._initLayout;

_leaflet2["default"].Tooltip.prototype._initLayout = function () {
  initLayoutOriginal.call(this);
  this._container.style.fontSize = this.options.textsize;

  if (this.options.textOnly) {
    _leaflet2["default"].DomUtil.addClass(this._container, "leaflet-tooltip-text-only");
  }

  if (this.options.style) {
    for (var property in this.options.style) {
      this._container.style[property] = this.options.style[property];
    }
  }
};


},{"./global/leaflet":10}],7:[function(require,module,exports){
"use strict";

var _leaflet = require("./global/leaflet");

var _leaflet2 = _interopRequireDefault(_leaflet);

function _interopRequireDefault(obj) { return obj && obj.__esModule ? obj : { "default": obj }; }

var protocolRegex = /^\/\//;

var upgrade_protocol = function upgrade_protocol(urlTemplate) {
  if (protocolRegex.test(urlTemplate)) {
    if (window.location.protocol === "file:") {
      // if in a local file, support http
      // http should auto upgrade if necessary
      urlTemplate = "http:" + urlTemplate;
    }
  }

  return urlTemplate;
};

var originalLTileLayerInitialize = _leaflet2["default"].TileLayer.prototype.initialize;

_leaflet2["default"].TileLayer.prototype.initialize = function (urlTemplate, options) {
  urlTemplate = upgrade_protocol(urlTemplate);
  originalLTileLayerInitialize.call(this, urlTemplate, options);
};

var originalLTileLayerWMSInitialize = _leaflet2["default"].TileLayer.WMS.prototype.initialize;

_leaflet2["default"].TileLayer.WMS.prototype.initialize = function (urlTemplate, options) {
  urlTemplate = upgrade_protocol(urlTemplate);
  originalLTileLayerWMSInitialize.call(this, urlTemplate, options);
};


},{"./global/leaflet":10}],8:[function(require,module,exports){
(function (global){
"use strict";

Object.defineProperty(exports, "__esModule", {
  value: true
});
exports["default"] = global.HTMLWidgets;


}).call(this,typeof global !== "undefined" ? global : typeof self !== "undefined" ? self : typeof window !== "undefined" ? window : {})
},{}],9:[function(require,module,exports){
(function (global){
"use strict";

Object.defineProperty(exports, "__esModule", {
  value: true
});
exports["default"] = global.jQuery;


}).call(this,typeof global !== "undefined" ? global : typeof self !== "undefined" ? self : typeof window !== "undefined" ? window : {})
},{}],10:[function(require,module,exports){
(function (global){
"use strict";

Object.defineProperty(exports, "__esModule", {
  value: true
});
exports["default"] = global.L;


}).call(this,typeof global !== "undefined" ? global : typeof self !== "undefined" ? self : typeof window !== "undefined" ? window : {})
},{}],11:[function(require,module,exports){
(function (global){
"use strict";

Object.defineProperty(exports, "__esModule", {
  value: true
});
exports["default"] = global.L.Proj;


}).call(this,typeof global !== "undefined" ? global : typeof self !== "undefined" ? self : typeof window !== "undefined" ? window : {})
},{}],12:[function(require,module,exports){
(function (global){
"use strict";

Object.defineProperty(exports, "__esModule", {
  value: true
});
exports["default"] = global.Shiny;


}).call(this,typeof global !== "undefined" ? global : typeof self !== "undefined" ? self : typeof window !== "undefined" ? window : {})
},{}],13:[function(require,module,exports){
"use strict";

var _jquery = require("./global/jquery");

var _jquery2 = _interopRequireDefault(_jquery);

var _leaflet = require("./global/leaflet");

var _leaflet2 = _interopRequireDefault(_leaflet);

var _shiny = require("./global/shiny");

var _shiny2 = _interopRequireDefault(_shiny);

var _htmlwidgets = require("./global/htmlwidgets");

var _htmlwidgets2 = _interopRequireDefault(_htmlwidgets);

var _util = require("./util");

var _crs_utils = require("./crs_utils");

var _controlStore = require("./control-store");

var _controlStore2 = _interopRequireDefault(_controlStore);

var _layerManager = require("./layer-manager");

var _layerManager2 = _interopRequireDefault(_layerManager);

var _methods = require("./methods");

var _methods2 = _interopRequireDefault(_methods);

require("./fixup-default-icon");

require("./fixup-default-tooltip");

require("./fixup-url-protocol");

var _dataframe = require("./dataframe");

var _dataframe2 = _interopRequireDefault(_dataframe);

var _clusterLayerStore = require("./cluster-layer-store");

var _clusterLayerStore2 = _interopRequireDefault(_clusterLayerStore);

function _interopRequireDefault(obj) { return obj && obj.__esModule ? obj : { "default": obj }; }

window.LeafletWidget = {};
window.LeafletWidget.utils = {};

var methods = window.LeafletWidget.methods = _jquery2["default"].extend({}, _methods2["default"]);

window.LeafletWidget.DataFrame = _dataframe2["default"];
window.LeafletWidget.ClusterLayerStore = _clusterLayerStore2["default"];
window.LeafletWidget.utils.getCRS = _crs_utils.getCRS; // Send updated bounds back to app. Takes a leaflet event object as input.

function updateBounds(map) {
  var id = map.getContainer().id;
  var bounds = map.getBounds();

  _shiny2["default"].onInputChange(id + "_bounds", {
    north: bounds.getNorthEast().lat,
    east: bounds.getNorthEast().lng,
    south: bounds.getSouthWest().lat,
    west: bounds.getSouthWest().lng
  });

  _shiny2["default"].onInputChange(id + "_center", {
    lng: map.getCenter().lng,
    lat: map.getCenter().lat
  });

  _shiny2["default"].onInputChange(id + "_zoom", map.getZoom());
}

function preventUnintendedZoomOnScroll(map) {
  // Prevent unwanted scroll capturing. Similar in purpose to
  // https://github.com/CliffCloud/Leaflet.Sleep but with a
  // different set of heuristics.
  // The basic idea is that when a mousewheel/DOMMouseScroll
  // event is seen, we disable scroll wheel zooming until the
  // user moves their mouse cursor or clicks on the map. This
  // is slightly trickier than just listening for mousemove,
  // because mousemove is fired when the page is scrolled,
  // even if the user did not physically move the mouse. We
  // handle this by examining the mousemove event's screenX
  // and screenY properties; if they change, we know it's a
  // "true" move.
  // lastScreen can never be null, but its x and y can.
  var lastScreen = {
    x: null,
    y: null
  };
  (0, _jquery2["default"])(document).on("mousewheel DOMMouseScroll", "*", function (e) {
    // Disable zooming (until the mouse moves or click)
    map.scrollWheelZoom.disable(); // Any mousemove events at this screen position will be ignored.

    lastScreen = {
      x: e.originalEvent.screenX,
      y: e.originalEvent.screenY
    };
  });
  (0, _jquery2["default"])(document).on("mousemove", "*", function (e) {
    // Did the mouse really move?
    if (lastScreen.x !== null && e.screenX !== lastScreen.x || e.screenY !== lastScreen.y) {
      // It really moved. Enable zooming.
      map.scrollWheelZoom.enable();
      lastScreen = {
        x: null,
        y: null
      };
    }
  });
  (0, _jquery2["default"])(document).on("mousedown", ".leaflet", function (e) {
    // Clicking always enables zooming.
    map.scrollWheelZoom.enable();
    lastScreen = {
      x: null,
      y: null
    };
  });
}

_htmlwidgets2["default"].widget({
  name: "leaflet",
  type: "output",
  factory: function factory(el, width, height) {
    var map = null;
    return {
      // we need to store our map in our returned object.
      getMap: function getMap() {
        return map;
      },
      renderValue: function renderValue(data) {
        // Create an appropriate CRS Object if specified
        if (data && data.options && data.options.crs) {
          data.options.crs = (0, _crs_utils.getCRS)(data.options.crs);
        } // As per https://github.com/rstudio/leaflet/pull/294#discussion_r79584810


        if (map) {
          map.remove();

          map = function () {
            return;
          }(); // undefine map

        }

        if (data.options.mapFactory && typeof data.options.mapFactory === "function") {
          map = data.options.mapFactory(el, data.options);
        } else {
          map = _leaflet2["default"].map(el, data.options);
        }

        preventUnintendedZoomOnScroll(map); // Store some state in the map object

        map.leafletr = {
          // Has the map ever rendered successfully?
          hasRendered: false,
          // Data to be rendered when resize is called with area != 0
          pendingRenderData: null
        }; // Check if the map is rendered statically (no output binding)

        if (_htmlwidgets2["default"].shinyMode && /\bshiny-bound-output\b/.test(el.className)) {
          map.id = el.id; // Store the map on the element so we can find it later by ID

          (0, _jquery2["default"])(el).data("leaflet-map", map); // When the map is clicked, send the coordinates back to the app

          map.on("click", function (e) {
            _shiny2["default"].onInputChange(map.id + "_click", {
              lat: e.latlng.lat,
              lng: e.latlng.lng,
              ".nonce": Math.random() // Force reactivity if lat/lng hasn't changed

            });
          });
          var groupTimerId = null;
          map.on("moveend", function (e) {
            updateBounds(e.target);
          }).on("layeradd layerremove", function (e) {
            // If the layer that's coming or going is a group we created, tell
            // the server.
            if (map.layerManager.getGroupNameFromLayerGroup(e.layer)) {
              // But to avoid chattiness, coalesce events
              if (groupTimerId) {
                clearTimeout(groupTimerId);
                groupTimerId = null;
              }

              groupTimerId = setTimeout(function () {
                groupTimerId = null;

                _shiny2["default"].onInputChange(map.id + "_groups", map.layerManager.getVisibleGroups());
              }, 100);
            }
          });
        }

        this.doRenderValue(data, map);
      },
      doRenderValue: function doRenderValue(data, map) {
        // Leaflet does not behave well when you set up a bunch of layers when
        // the map is not visible (width/height == 0). Popups get misaligned
        // relative to their owning markers, and the fitBounds calculations
        // are off. Therefore we wait until the map is actually showing to
        // render the value (we rely on the resize() callback being invoked
        // at the appropriate time).
        //
        // There may be an issue with leafletProxy() calls being made while
        // the map is not being viewed--not sure what the right solution is
        // there.
        if (el.offsetWidth === 0 || el.offsetHeight === 0) {
          map.leafletr.pendingRenderData = data;
          return;
        }

        map.leafletr.pendingRenderData = null; // Merge data options into defaults

        var options = _jquery2["default"].extend({
          zoomToLimits: "always"
        }, data.options);

        if (!map.layerManager) {
          map.controls = new _controlStore2["default"](map);
          map.layerManager = new _layerManager2["default"](map);
        } else {
          map.controls.clear();
          map.layerManager.clear();
        }

        var explicitView = false;

        if (data.setView) {
          explicitView = true;
          map.setView.apply(map, data.setView);
        }

        if (data.fitBounds) {
          explicitView = true;
          methods.fitBounds.apply(map, data.fitBounds);
        }

        if (data.flyTo) {
          if (!explicitView && !map.leafletr.hasRendered) {
            // must be done to give a initial starting point
            map.fitWorld();
          }

          explicitView = true;
          map.flyTo.apply(map, data.flyTo);
        }

        if (data.flyToBounds) {
          if (!explicitView && !map.leafletr.hasRendered) {
            // must be done to give a initial starting point
            map.fitWorld();
          }

          explicitView = true;
          methods.flyToBounds.apply(map, data.flyToBounds);
        }

        if (data.options.center) {
          explicitView = true;
        } // Returns true if the zoomToLimits option says that the map should be
        // zoomed to map elements.


        function needsZoom() {
          return options.zoomToLimits === "always" || options.zoomToLimits === "first" && !map.leafletr.hasRendered;
        }

        if (!explicitView && needsZoom() && !map.getZoom()) {
          if (data.limits && !_jquery2["default"].isEmptyObject(data.limits)) {
            // Use the natural limits of what's being drawn on the map
            // If the size of the bounding box is 0, leaflet gets all weird
            var pad = 0.006;

            if (data.limits.lat[0] === data.limits.lat[1]) {
              data.limits.lat[0] = data.limits.lat[0] - pad;
              data.limits.lat[1] = data.limits.lat[1] + pad;
            }

            if (data.limits.lng[0] === data.limits.lng[1]) {
              data.limits.lng[0] = data.limits.lng[0] - pad;
              data.limits.lng[1] = data.limits.lng[1] + pad;
            }

            map.fitBounds([[data.limits.lat[0], data.limits.lng[0]], [data.limits.lat[1], data.limits.lng[1]]]);
          } else {
            map.fitWorld();
          }
        }

        for (var i = 0; data.calls && i < data.calls.length; i++) {
          var call = data.calls[i];
          if (methods[call.method]) methods[call.method].apply(map, call.args);else (0, _util.log)("Unknown method " + call.method);
        }

        map.leafletr.hasRendered = true;

        if (_htmlwidgets2["default"].shinyMode) {
          setTimeout(function () {
            updateBounds(map);
          }, 1);
        }
      },
      resize: function resize(width, height) {
        if (map) {
          map.invalidateSize();

          if (map.leafletr.pendingRenderData) {
            this.doRenderValue(map.leafletr.pendingRenderData, map);
          }
        }
      }
    };
  }
});

if (_htmlwidgets2["default"].shinyMode) {
  _shiny2["default"].addCustomMessageHandler("leaflet-calls", function (data) {
    var id = data.id;
    var el = document.getElementById(id);
    var map = el ? (0, _jquery2["default"])(el).data("leaflet-map") : null;

    if (!map) {
      (0, _util.log)("Couldn't find map with id " + id);
      return;
    }

    for (var i = 0; i < data.calls.length; i++) {
      var call = data.calls[i];

      if (call.dependencies) {
        _shiny2["default"].renderDependencies(call.dependencies);
      }

      if (methods[call.method]) methods[call.method].apply(map, call.args);else (0, _util.log)("Unknown method " + call.method);
    }
  });
}


},{"./cluster-layer-store":1,"./control-store":2,"./crs_utils":3,"./dataframe":4,"./fixup-default-icon":5,"./fixup-default-tooltip":6,"./fixup-url-protocol":7,"./global/htmlwidgets":8,"./global/jquery":9,"./global/leaflet":10,"./global/shiny":12,"./layer-manager":14,"./methods":15,"./util":17}],14:[function(require,module,exports){
(function (global){
"use strict";

Object.defineProperty(exports, "__esModule", {
  value: true
});
exports["default"] = undefined;

var _jquery = require("./global/jquery");

var _jquery2 = _interopRequireDefault(_jquery);

var _leaflet = require("./global/leaflet");

var _leaflet2 = _interopRequireDefault(_leaflet);

var _util = require("./util");

function _interopRequireDefault(obj) { return obj && obj.__esModule ? obj : { "default": obj }; }

function _classCallCheck(instance, Constructor) { if (!(instance instanceof Constructor)) { throw new TypeError("Cannot call a class as a function"); } }

function _defineProperties(target, props) { for (var i = 0; i < props.length; i++) { var descriptor = props[i]; descriptor.enumerable = descriptor.enumerable || false; descriptor.configurable = true; if ("value" in descriptor) descriptor.writable = true; Object.defineProperty(target, descriptor.key, descriptor); } }

function _createClass(Constructor, protoProps, staticProps) { if (protoProps) _defineProperties(Constructor.prototype, protoProps); if (staticProps) _defineProperties(Constructor, staticProps); return Constructor; }

var LayerManager = /*#__PURE__*/function () {
  function LayerManager(map) {
    _classCallCheck(this, LayerManager);

    this._map = map; // BEGIN layer indices
    // {<groupname>: {<stamp>: layer}}

    this._byGroup = {}; // {<categoryName>: {<stamp>: layer}}

    this._byCategory = {}; // {<categoryName_layerId>: layer}

    this._byLayerId = {}; // {<stamp>: {
    //             "group": <groupname>,
    //             "layerId": <layerId>,
    //             "category": <category>,
    //             "container": <container>
    //           }
    // }

    this._byStamp = {}; // {<crosstalkGroupName>: {<key>: [<stamp>, <stamp>, ...], ...}}

    this._byCrosstalkGroup = {}; // END layer indices
    // {<categoryName>: L.layerGroup}

    this._categoryContainers = {}; // {<groupName>: L.layerGroup}

    this._groupContainers = {};
  }

  _createClass(LayerManager, [{
    key: "addLayer",
    value: function addLayer(layer, category, layerId, group, ctGroup, ctKey) {
      var _this = this;

      // Was a group provided?
      var hasId = typeof layerId === "string";
      var grouped = typeof group === "string";
      var stamp = _leaflet2["default"].Util.stamp(layer) + ""; // This will be the default layer group to add the layer to.
      // We may overwrite this let before using it (i.e. if a group is assigned).
      // This one liner creates the _categoryContainers[category] entry if it
      // doesn't already exist.

      var container = this._categoryContainers[category] = this._categoryContainers[category] || _leaflet2["default"].layerGroup().addTo(this._map);

      var oldLayer = null;

      if (hasId) {
        // First, remove any layer with the same category and layerId
        var prefixedLayerId = this._layerIdKey(category, layerId);

        oldLayer = this._byLayerId[prefixedLayerId];

        if (oldLayer) {
          this._removeLayer(oldLayer);
        } // Update layerId index


        this._byLayerId[prefixedLayerId] = layer;
      } // Update group index


      if (grouped) {
        this._byGroup[group] = this._byGroup[group] || {};
        this._byGroup[group][stamp] = layer; // Since a group is assigned, don't add the layer to the category's layer
        // group; instead, use the group's layer group.
        // This one liner creates the _groupContainers[group] entry if it doesn't
        // already exist.

        container = this.getLayerGroup(group, true);
      } // Update category index


      this._byCategory[category] = this._byCategory[category] || {};
      this._byCategory[category][stamp] = layer; // Update stamp index

      var layerInfo = this._byStamp[stamp] = {
        layer: layer,
        group: group,
        ctGroup: ctGroup,
        ctKey: ctKey,
        layerId: layerId,
        category: category,
        container: container,
        hidden: false
      }; // Update crosstalk group index

      if (ctGroup) {
        if (layer.setStyle) {
          // Need to save this info so we know what to set opacity to later
          layer.options.origOpacity = typeof layer.options.opacity !== "undefined" ? layer.options.opacity : 0.5;
          layer.options.origFillOpacity = typeof layer.options.fillOpacity !== "undefined" ? layer.options.fillOpacity : 0.2;
        }

        var ctg = this._byCrosstalkGroup[ctGroup];

        if (!ctg) {
          ctg = this._byCrosstalkGroup[ctGroup] = {};
          var crosstalk = global.crosstalk;

          var handleFilter = function handleFilter(e) {
            if (!e.value) {
              var groupKeys = Object.keys(ctg);

              for (var i = 0; i < groupKeys.length; i++) {
                var key = groupKeys[i];
                var _layerInfo = _this._byStamp[ctg[key]];

                _this._setVisibility(_layerInfo, true);
              }
            } else {
              var selectedKeys = {};

              for (var _i = 0; _i < e.value.length; _i++) {
                selectedKeys[e.value[_i]] = true;
              }

              var _groupKeys = Object.keys(ctg);

              for (var _i2 = 0; _i2 < _groupKeys.length; _i2++) {
                var _key = _groupKeys[_i2];
                var _layerInfo2 = _this._byStamp[ctg[_key]];

                _this._setVisibility(_layerInfo2, selectedKeys[_groupKeys[_i2]]);
              }
            }
          };

          var filterHandle = new crosstalk.FilterHandle(ctGroup);
          filterHandle.on("change", handleFilter);

          var handleSelection = function handleSelection(e) {
            if (!e.value || !e.value.length) {
              var groupKeys = Object.keys(ctg);

              for (var i = 0; i < groupKeys.length; i++) {
                var key = groupKeys[i];
                var _layerInfo3 = _this._byStamp[ctg[key]];

                _this._setOpacity(_layerInfo3, 1.0);
              }
            } else {
              var selectedKeys = {};

              for (var _i3 = 0; _i3 < e.value.length; _i3++) {
                selectedKeys[e.value[_i3]] = true;
              }

              var _groupKeys2 = Object.keys(ctg);

              for (var _i4 = 0; _i4 < _groupKeys2.length; _i4++) {
                var _key2 = _groupKeys2[_i4];
                var _layerInfo4 = _this._byStamp[ctg[_key2]];

                _this._setOpacity(_layerInfo4, selectedKeys[_groupKeys2[_i4]] ? 1.0 : 0.2);
              }
            }
          };

          var selHandle = new crosstalk.SelectionHandle(ctGroup);
          selHandle.on("change", handleSelection);
          setTimeout(function () {
            handleFilter({
              value: filterHandle.filteredKeys
            });
            handleSelection({
              value: selHandle.value
            });
          }, 100);
        }

        if (!ctg[ctKey]) ctg[ctKey] = [];
        ctg[ctKey].push(stamp);
      } // Add to container


      if (!layerInfo.hidden) container.addLayer(layer);
      return oldLayer;
    }
  }, {
    key: "brush",
    value: function brush(bounds, extraInfo) {
      var _this2 = this;

      /* eslint-disable no-console */
      // For each Crosstalk group...
      Object.keys(this._byCrosstalkGroup).forEach(function (ctGroupName) {
        var ctg = _this2._byCrosstalkGroup[ctGroupName];
        var selection = []; // ...iterate over each Crosstalk key (each of which may have multiple
        // layers)...

        Object.keys(ctg).forEach(function (ctKey) {
          // ...and for each layer...
          ctg[ctKey].forEach(function (stamp) {
            var layerInfo = _this2._byStamp[stamp]; // ...if it's something with a point...

            if (layerInfo.layer.getLatLng) {
              // ... and it's inside the selection bounds...
              // TODO: Use pixel containment, not lat/lng containment
              if (bounds.contains(layerInfo.layer.getLatLng())) {
                // ...add the key to the selection.
                selection.push(ctKey);
              }
            }
          });
        });
        new global.crosstalk.SelectionHandle(ctGroupName).set(selection, extraInfo);
      });
    }
  }, {
    key: "unbrush",
    value: function unbrush(extraInfo) {
      Object.keys(this._byCrosstalkGroup).forEach(function (ctGroupName) {
        new global.crosstalk.SelectionHandle(ctGroupName).clear(extraInfo);
      });
    }
  }, {
    key: "_setVisibility",
    value: function _setVisibility(layerInfo, visible) {
      if (layerInfo.hidden ^ visible) {
        return;
      } else if (visible) {
        layerInfo.container.addLayer(layerInfo.layer);
        layerInfo.hidden = false;
      } else {
        layerInfo.container.removeLayer(layerInfo.layer);
        layerInfo.hidden = true;
      }
    }
  }, {
    key: "_setOpacity",
    value: function _setOpacity(layerInfo, opacity) {
      if (layerInfo.layer.setOpacity) {
        layerInfo.layer.setOpacity(opacity);
      } else if (layerInfo.layer.setStyle) {
        layerInfo.layer.setStyle({
          opacity: opacity * layerInfo.layer.options.origOpacity,
          fillOpacity: opacity * layerInfo.layer.options.origFillOpacity
        });
      }
    }
  }, {
    key: "getLayer",
    value: function getLayer(category, layerId) {
      return this._byLayerId[this._layerIdKey(category, layerId)];
    }
  }, {
    key: "removeLayer",
    value: function removeLayer(category, layerIds) {
      var _this3 = this;

      // Find layer info
      _jquery2["default"].each((0, _util.asArray)(layerIds), function (i, layerId) {
        var layer = _this3._byLayerId[_this3._layerIdKey(category, layerId)];

        if (layer) {
          _this3._removeLayer(layer);
        }
      });
    }
  }, {
    key: "clearLayers",
    value: function clearLayers(category) {
      var _this4 = this;

      // Find all layers in _byCategory[category]
      var catTable = this._byCategory[category];

      if (!catTable) {
        return false;
      } // Remove all layers. Make copy of keys to avoid mutating the collection
      // behind the iterator you're accessing.


      var stamps = [];

      _jquery2["default"].each(catTable, function (k, v) {
        stamps.push(k);
      });

      _jquery2["default"].each(stamps, function (i, stamp) {
        _this4._removeLayer(stamp);
      });
    }
  }, {
    key: "getLayerGroup",
    value: function getLayerGroup(group, ensureExists) {
      var g = this._groupContainers[group];

      if (ensureExists && !g) {
        this._byGroup[group] = this._byGroup[group] || {};
        g = this._groupContainers[group] = _leaflet2["default"].featureGroup();
        g.groupname = group;
        g.addTo(this._map);
      }

      return g;
    }
  }, {
    key: "getGroupNameFromLayerGroup",
    value: function getGroupNameFromLayerGroup(layerGroup) {
      return layerGroup.groupname;
    }
  }, {
    key: "getVisibleGroups",
    value: function getVisibleGroups() {
      var _this5 = this;

      var result = [];

      _jquery2["default"].each(this._groupContainers, function (k, v) {
        if (_this5._map.hasLayer(v)) {
          result.push(k);
        }
      });

      return result;
    }
  }, {
    key: "getAllGroupNames",
    value: function getAllGroupNames() {
      var result = [];

      _jquery2["default"].each(this._groupContainers, function (k, v) {
        result.push(k);
      });

      return result;
    }
  }, {
    key: "clearGroup",
    value: function clearGroup(group) {
      var _this6 = this;

      // Find all layers in _byGroup[group]
      var groupTable = this._byGroup[group];

      if (!groupTable) {
        return false;
      } // Remove all layers. Make copy of keys to avoid mutating the collection
      // behind the iterator you're accessing.


      var stamps = [];

      _jquery2["default"].each(groupTable, function (k, v) {
        stamps.push(k);
      });

      _jquery2["default"].each(stamps, function (i, stamp) {
        _this6._removeLayer(stamp);
      });
    }
  }, {
    key: "clear",
    value: function clear() {
      function clearLayerGroup(key, layerGroup) {
        layerGroup.clearLayers();
      } // Clear all indices and layerGroups


      this._byGroup = {};
      this._byCategory = {};
      this._byLayerId = {};
      this._byStamp = {};
      this._byCrosstalkGroup = {};

      _jquery2["default"].each(this._categoryContainers, clearLayerGroup);

      this._categoryContainers = {};

      _jquery2["default"].each(this._groupContainers, clearLayerGroup);

      this._groupContainers = {};
    }
  }, {
    key: "_removeLayer",
    value: function _removeLayer(layer) {
      var stamp;

      if (typeof layer === "string") {
        stamp = layer;
      } else {
        stamp = _leaflet2["default"].Util.stamp(layer);
      }

      var layerInfo = this._byStamp[stamp];

      if (!layerInfo) {
        return false;
      }

      layerInfo.container.removeLayer(stamp);

      if (typeof layerInfo.group === "string") {
        delete this._byGroup[layerInfo.group][stamp];
      }

      if (typeof layerInfo.layerId === "string") {
        delete this._byLayerId[this._layerIdKey(layerInfo.category, layerInfo.layerId)];
      }

      delete this._byCategory[layerInfo.category][stamp];
      delete this._byStamp[stamp];

      if (layerInfo.ctGroup) {
        var ctGroup = this._byCrosstalkGroup[layerInfo.ctGroup];
        var layersForKey = ctGroup[layerInfo.ctKey];
        var idx = layersForKey ? layersForKey.indexOf(stamp) : -1;

        if (idx >= 0) {
          if (layersForKey.length === 1) {
            delete ctGroup[layerInfo.ctKey];
          } else {
            layersForKey.splice(idx, 1);
          }
        }
      }
    }
  }, {
    key: "_layerIdKey",
    value: function _layerIdKey(category, layerId) {
      return category + "\n" + layerId;
    }
  }]);

  return LayerManager;
}();

exports["default"] = LayerManager;


}).call(this,typeof global !== "undefined" ? global : typeof self !== "undefined" ? self : typeof window !== "undefined" ? window : {})
},{"./global/jquery":9,"./global/leaflet":10,"./util":17}],15:[function(require,module,exports){
(function (global){
"use strict";

Object.defineProperty(exports, "__esModule", {
  value: true
});

var _jquery = require("./global/jquery");

var _jquery2 = _interopRequireDefault(_jquery);

var _leaflet = require("./global/leaflet");

var _leaflet2 = _interopRequireDefault(_leaflet);

var _shiny = require("./global/shiny");

var _shiny2 = _interopRequireDefault(_shiny);

var _htmlwidgets = require("./global/htmlwidgets");

var _htmlwidgets2 = _interopRequireDefault(_htmlwidgets);

var _util = require("./util");

var _crs_utils = require("./crs_utils");

var _dataframe = require("./dataframe");

var _dataframe2 = _interopRequireDefault(_dataframe);

var _clusterLayerStore = require("./cluster-layer-store");

var _clusterLayerStore2 = _interopRequireDefault(_clusterLayerStore);

var _mipmapper = require("./mipmapper");

var _mipmapper2 = _interopRequireDefault(_mipmapper);

function _interopRequireDefault(obj) { return obj && obj.__esModule ? obj : { "default": obj }; }

var methods = {};
exports["default"] = methods;

function mouseHandler(mapId, layerId, group, eventName, extraInfo) {
  return function (e) {
    if (!_htmlwidgets2["default"].shinyMode) return;
    var latLng = e.target.getLatLng ? e.target.getLatLng() : e.latlng;

    if (latLng) {
      // retrieve only lat, lon values to remove prototype
      //   and extra parameters added by 3rd party modules
      // these objects are for json serialization, not javascript
      var latLngVal = _leaflet2["default"].latLng(latLng); // make sure it has consistent shape


      latLng = {
        lat: latLngVal.lat,
        lng: latLngVal.lng
      };
    }

    var eventInfo = _jquery2["default"].extend({
      id: layerId,
      ".nonce": Math.random() // force reactivity

    }, group !== null ? {
      group: group
    } : null, latLng, extraInfo);

    _shiny2["default"].onInputChange(mapId + "_" + eventName, eventInfo);
  };
}

methods.mouseHandler = mouseHandler;

methods.clearGroup = function (group) {
  var _this = this;

  _jquery2["default"].each((0, _util.asArray)(group), function (i, v) {
    _this.layerManager.clearGroup(v);
  });
};

methods.setView = function (center, zoom, options) {
  this.setView(center, zoom, options);
};

methods.fitBounds = function (lat1, lng1, lat2, lng2, options) {
  this.fitBounds([[lat1, lng1], [lat2, lng2]], options);
};

methods.flyTo = function (center, zoom, options) {
  this.flyTo(center, zoom, options);
};

methods.flyToBounds = function (lat1, lng1, lat2, lng2, options) {
  this.flyToBounds([[lat1, lng1], [lat2, lng2]], options);
};

methods.setMaxBounds = function (lat1, lng1, lat2, lng2) {
  this.setMaxBounds([[lat1, lng1], [lat2, lng2]]);
};

methods.addPopups = function (lat, lng, popup, layerId, group, options) {
  var _this2 = this;

  var df = new _dataframe2["default"]().col("lat", lat).col("lng", lng).col("popup", popup).col("layerId", layerId).col("group", group).cbind(options);

  var _loop = function _loop(i) {
    if (_jquery2["default"].isNumeric(df.get(i, "lat")) && _jquery2["default"].isNumeric(df.get(i, "lng"))) {
      (function () {
        var popup = _leaflet2["default"].popup(df.get(i)).setLatLng([df.get(i, "lat"), df.get(i, "lng")]).setContent(df.get(i, "popup"));

        var thisId = df.get(i, "layerId");
        var thisGroup = df.get(i, "group");
        this.layerManager.addLayer(popup, "popup", thisId, thisGroup);
      }).call(_this2);
    }
  };

  for (var i = 0; i < df.nrow(); i++) {
    _loop(i);
  }
};

methods.removePopup = function (layerId) {
  this.layerManager.removeLayer("popup", layerId);
};

methods.clearPopups = function () {
  this.layerManager.clearLayers("popup");
};

methods.addTiles = function (urlTemplate, layerId, group, options) {
  this.layerManager.addLayer(_leaflet2["default"].tileLayer(urlTemplate, options), "tile", layerId, group);
};

methods.removeTiles = function (layerId) {
  this.layerManager.removeLayer("tile", layerId);
};

methods.clearTiles = function () {
  this.layerManager.clearLayers("tile");
};

methods.addWMSTiles = function (baseUrl, layerId, group, options) {
  if (options && options.crs) {
    options.crs = (0, _crs_utils.getCRS)(options.crs);
  }

  this.layerManager.addLayer(_leaflet2["default"].tileLayer.wms(baseUrl, options), "tile", layerId, group);
}; // Given:
//   {data: ["a", "b", "c"], index: [0, 1, 0, 2]}
// returns:
//   ["a", "b", "a", "c"]


function unpackStrings(iconset) {
  if (!iconset) {
    return iconset;
  }

  if (typeof iconset.index === "undefined") {
    return iconset;
  }

  iconset.data = (0, _util.asArray)(iconset.data);
  iconset.index = (0, _util.asArray)(iconset.index);
  return _jquery2["default"].map(iconset.index, function (e, i) {
    return iconset.data[e];
  });
}

function addMarkers(map, df, group, clusterOptions, clusterId, markerFunc) {
  (function () {
    var _this3 = this;

    var clusterGroup = this.layerManager.getLayer("cluster", clusterId),
        cluster = clusterOptions !== null;

    if (cluster && !clusterGroup) {
      clusterGroup = _leaflet2["default"].markerClusterGroup.layerSupport(clusterOptions);

      if (clusterOptions.freezeAtZoom) {
        var freezeAtZoom = clusterOptions.freezeAtZoom;
        delete clusterOptions.freezeAtZoom;
        clusterGroup.freezeAtZoom(freezeAtZoom);
      }

      clusterGroup.clusterLayerStore = new _clusterLayerStore2["default"](clusterGroup);
    }

    var extraInfo = cluster ? {
      clusterId: clusterId
    } : {};

    var _loop2 = function _loop2(i) {
      if (_jquery2["default"].isNumeric(df.get(i, "lat")) && _jquery2["default"].isNumeric(df.get(i, "lng"))) {
        (function () {
          var marker = markerFunc(df, i);
          var thisId = df.get(i, "layerId");
          var thisGroup = cluster ? null : df.get(i, "group");

          if (cluster) {
            clusterGroup.clusterLayerStore.add(marker, thisId);
          } else {
            this.layerManager.addLayer(marker, "marker", thisId, thisGroup, df.get(i, "ctGroup", true), df.get(i, "ctKey", true));
          }

          var popup = df.get(i, "popup");
          var popupOptions = df.get(i, "popupOptions");

          if (popup !== null) {
            if (popupOptions !== null) {
              marker.bindPopup(popup, popupOptions);
            } else {
              marker.bindPopup(popup);
            }
          }

          var label = df.get(i, "label");
          var labelOptions = df.get(i, "labelOptions");

          if (label !== null) {
            if (labelOptions !== null) {
              if (labelOptions.permanent) {
                marker.bindTooltip(label, labelOptions).openTooltip();
              } else {
                marker.bindTooltip(label, labelOptions);
              }
            } else {
              marker.bindTooltip(label);
            }
          }

          marker.on("click", mouseHandler(this.id, thisId, thisGroup, "marker_click", extraInfo), this);
          marker.on("mouseover", mouseHandler(this.id, thisId, thisGroup, "marker_mouseover", extraInfo), this);
          marker.on("mouseout", mouseHandler(this.id, thisId, thisGroup, "marker_mouseout", extraInfo), this);
          marker.on("dragend", mouseHandler(this.id, thisId, thisGroup, "marker_dragend", extraInfo), this);
        }).call(_this3);
      }
    };

    for (var i = 0; i < df.nrow(); i++) {
      _loop2(i);
    }

    if (cluster) {
      this.layerManager.addLayer(clusterGroup, "cluster", clusterId, group);
    }
  }).call(map);
}

methods.addGenericMarkers = addMarkers;

methods.addMarkers = function (lat, lng, icon, layerId, group, options, popup, popupOptions, clusterOptions, clusterId, label, labelOptions, crosstalkOptions) {
  var icondf;
  var getIcon;

  if (icon) {
    // Unpack icons
    icon.iconUrl = unpackStrings(icon.iconUrl);
    icon.iconRetinaUrl = unpackStrings(icon.iconRetinaUrl);
    icon.shadowUrl = unpackStrings(icon.shadowUrl);
    icon.shadowRetinaUrl = unpackStrings(icon.shadowRetinaUrl); // This cbinds the icon URLs and any other icon options; they're all
    // present on the icon object.

    icondf = new _dataframe2["default"]().cbind(icon); // Constructs an icon from a specified row of the icon dataframe.

    getIcon = function getIcon(i) {
      var opts = icondf.get(i);

      if (!opts.iconUrl) {
        return new _leaflet2["default"].Icon.Default();
      } // Composite options (like points or sizes) are passed from R with each
      // individual component as its own option. We need to combine them now
      // into their composite form.


      if (opts.iconWidth) {
        opts.iconSize = [opts.iconWidth, opts.iconHeight];
      }

      if (opts.shadowWidth) {
        opts.shadowSize = [opts.shadowWidth, opts.shadowHeight];
      }

      if (opts.iconAnchorX) {
        opts.iconAnchor = [opts.iconAnchorX, opts.iconAnchorY];
      }

      if (opts.shadowAnchorX) {
        opts.shadowAnchor = [opts.shadowAnchorX, opts.shadowAnchorY];
      }

      if (opts.popupAnchorX) {
        opts.popupAnchor = [opts.popupAnchorX, opts.popupAnchorY];
      }

      return new _leaflet2["default"].Icon(opts);
    };
  }

  if (!(_jquery2["default"].isEmptyObject(lat) || _jquery2["default"].isEmptyObject(lng)) || _jquery2["default"].isNumeric(lat) && _jquery2["default"].isNumeric(lng)) {
    var df = new _dataframe2["default"]().col("lat", lat).col("lng", lng).col("layerId", layerId).col("group", group).col("popup", popup).col("popupOptions", popupOptions).col("label", label).col("labelOptions", labelOptions).cbind(options).cbind(crosstalkOptions || {});
    if (icon) icondf.effectiveLength = df.nrow();
    addMarkers(this, df, group, clusterOptions, clusterId, function (df, i) {
      var options = df.get(i);
      if (icon) options.icon = getIcon(i);
      return _leaflet2["default"].marker([df.get(i, "lat"), df.get(i, "lng")], options);
    });
  }
};

methods.addAwesomeMarkers = function (lat, lng, icon, layerId, group, options, popup, popupOptions, clusterOptions, clusterId, label, labelOptions, crosstalkOptions) {
  var icondf;
  var getIcon;

  if (icon) {
    // This cbinds the icon URLs and any other icon options; they're all
    // present on the icon object.
    icondf = new _dataframe2["default"]().cbind(icon); // Constructs an icon from a specified row of the icon dataframe.

    getIcon = function getIcon(i) {
      var opts = icondf.get(i);

      if (!opts) {
        return new _leaflet2["default"].AwesomeMarkers.icon();
      }

      if (opts.squareMarker) {
        opts.className = "awesome-marker awesome-marker-square";
      }

      return new _leaflet2["default"].AwesomeMarkers.icon(opts);
    };
  }

  if (!(_jquery2["default"].isEmptyObject(lat) || _jquery2["default"].isEmptyObject(lng)) || _jquery2["default"].isNumeric(lat) && _jquery2["default"].isNumeric(lng)) {
    var df = new _dataframe2["default"]().col("lat", lat).col("lng", lng).col("layerId", layerId).col("group", group).col("popup", popup).col("popupOptions", popupOptions).col("label", label).col("labelOptions", labelOptions).cbind(options).cbind(crosstalkOptions || {});
    if (icon) icondf.effectiveLength = df.nrow();
    addMarkers(this, df, group, clusterOptions, clusterId, function (df, i) {
      var options = df.get(i);
      if (icon) options.icon = getIcon(i);
      return _leaflet2["default"].marker([df.get(i, "lat"), df.get(i, "lng")], options);
    });
  }
};

function addLayers(map, category, df, layerFunc) {
  var _loop3 = function _loop3(i) {
    (function () {
      var layer = layerFunc(df, i);

      if (!_jquery2["default"].isEmptyObject(layer)) {
        var thisId = df.get(i, "layerId");
        var thisGroup = df.get(i, "group");
        this.layerManager.addLayer(layer, category, thisId, thisGroup, df.get(i, "ctGroup", true), df.get(i, "ctKey", true));

        if (layer.bindPopup) {
          var popup = df.get(i, "popup");
          var popupOptions = df.get(i, "popupOptions");

          if (popup !== null) {
            if (popupOptions !== null) {
              layer.bindPopup(popup, popupOptions);
            } else {
              layer.bindPopup(popup);
            }
          }
        }

        if (layer.bindTooltip) {
          var label = df.get(i, "label");
          var labelOptions = df.get(i, "labelOptions");

          if (label !== null) {
            if (labelOptions !== null) {
              layer.bindTooltip(label, labelOptions);
            } else {
              layer.bindTooltip(label);
            }
          }
        }

        layer.on("click", mouseHandler(this.id, thisId, thisGroup, category + "_click"), this);
        layer.on("mouseover", mouseHandler(this.id, thisId, thisGroup, category + "_mouseover"), this);
        layer.on("mouseout", mouseHandler(this.id, thisId, thisGroup, category + "_mouseout"), this);
        var highlightStyle = df.get(i, "highlightOptions");

        if (!_jquery2["default"].isEmptyObject(highlightStyle)) {
          var defaultStyle = {};

          _jquery2["default"].each(highlightStyle, function (k, v) {
            if (k != "bringToFront" && k != "sendToBack") {
              if (df.get(i, k)) {
                defaultStyle[k] = df.get(i, k);
              }
            }
          });

          layer.on("mouseover", function (e) {
            this.setStyle(highlightStyle);

            if (highlightStyle.bringToFront) {
              this.bringToFront();
            }
          });
          layer.on("mouseout", function (e) {
            this.setStyle(defaultStyle);

            if (highlightStyle.sendToBack) {
              this.bringToBack();
            }
          });
        }
      }
    }).call(map);
  };

  for (var i = 0; i < df.nrow(); i++) {
    _loop3(i);
  }
}

methods.addGenericLayers = addLayers;

methods.addCircles = function (lat, lng, radius, layerId, group, options, popup, popupOptions, label, labelOptions, highlightOptions, crosstalkOptions) {
  if (!(_jquery2["default"].isEmptyObject(lat) || _jquery2["default"].isEmptyObject(lng)) || _jquery2["default"].isNumeric(lat) && _jquery2["default"].isNumeric(lng)) {
    var df = new _dataframe2["default"]().col("lat", lat).col("lng", lng).col("radius", radius).col("layerId", layerId).col("group", group).col("popup", popup).col("popupOptions", popupOptions).col("label", label).col("labelOptions", labelOptions).col("highlightOptions", highlightOptions).cbind(options).cbind(crosstalkOptions || {});
    addLayers(this, "shape", df, function (df, i) {
      if (_jquery2["default"].isNumeric(df.get(i, "lat")) && _jquery2["default"].isNumeric(df.get(i, "lng")) && _jquery2["default"].isNumeric(df.get(i, "radius"))) {
        return _leaflet2["default"].circle([df.get(i, "lat"), df.get(i, "lng")], df.get(i, "radius"), df.get(i));
      } else {
        return null;
      }
    });
  }
};

methods.addCircleMarkers = function (lat, lng, radius, layerId, group, options, clusterOptions, clusterId, popup, popupOptions, label, labelOptions, crosstalkOptions) {
  if (!(_jquery2["default"].isEmptyObject(lat) || _jquery2["default"].isEmptyObject(lng)) || _jquery2["default"].isNumeric(lat) && _jquery2["default"].isNumeric(lng)) {
    var df = new _dataframe2["default"]().col("lat", lat).col("lng", lng).col("radius", radius).col("layerId", layerId).col("group", group).col("popup", popup).col("popupOptions", popupOptions).col("label", label).col("labelOptions", labelOptions).cbind(crosstalkOptions || {}).cbind(options);
    addMarkers(this, df, group, clusterOptions, clusterId, function (df, i) {
      return _leaflet2["default"].circleMarker([df.get(i, "lat"), df.get(i, "lng")], df.get(i));
    });
  }
};
/*
 * @param lat Array of arrays of latitude coordinates for polylines
 * @param lng Array of arrays of longitude coordinates for polylines
 */


methods.addPolylines = function (polygons, layerId, group, options, popup, popupOptions, label, labelOptions, highlightOptions) {
  if (polygons.length > 0) {
    var df = new _dataframe2["default"]().col("shapes", polygons).col("layerId", layerId).col("group", group).col("popup", popup).col("popupOptions", popupOptions).col("label", label).col("labelOptions", labelOptions).col("highlightOptions", highlightOptions).cbind(options);
    addLayers(this, "shape", df, function (df, i) {
      var shapes = df.get(i, "shapes");
      shapes = shapes.map(function (shape) {
        return _htmlwidgets2["default"].dataframeToD3(shape[0]);
      });

      if (shapes.length > 1) {
        return _leaflet2["default"].polyline(shapes, df.get(i));
      } else {
        return _leaflet2["default"].polyline(shapes[0], df.get(i));
      }
    });
  }
};

methods.removeMarker = function (layerId) {
  this.layerManager.removeLayer("marker", layerId);
};

methods.clearMarkers = function () {
  this.layerManager.clearLayers("marker");
};

methods.removeMarkerCluster = function (layerId) {
  this.layerManager.removeLayer("cluster", layerId);
};

methods.removeMarkerFromCluster = function (layerId, clusterId) {
  var cluster = this.layerManager.getLayer("cluster", clusterId);
  if (!cluster) return;
  cluster.clusterLayerStore.remove(layerId);
};

methods.clearMarkerClusters = function () {
  this.layerManager.clearLayers("cluster");
};

methods.removeShape = function (layerId) {
  this.layerManager.removeLayer("shape", layerId);
};

methods.clearShapes = function () {
  this.layerManager.clearLayers("shape");
};

methods.addRectangles = function (lat1, lng1, lat2, lng2, layerId, group, options, popup, popupOptions, label, labelOptions, highlightOptions) {
  var df = new _dataframe2["default"]().col("lat1", lat1).col("lng1", lng1).col("lat2", lat2).col("lng2", lng2).col("layerId", layerId).col("group", group).col("popup", popup).col("popupOptions", popupOptions).col("label", label).col("labelOptions", labelOptions).col("highlightOptions", highlightOptions).cbind(options);
  addLayers(this, "shape", df, function (df, i) {
    if (_jquery2["default"].isNumeric(df.get(i, "lat1")) && _jquery2["default"].isNumeric(df.get(i, "lng1")) && _jquery2["default"].isNumeric(df.get(i, "lat2")) && _jquery2["default"].isNumeric(df.get(i, "lng2"))) {
      return _leaflet2["default"].rectangle([[df.get(i, "lat1"), df.get(i, "lng1")], [df.get(i, "lat2"), df.get(i, "lng2")]], df.get(i));
    } else {
      return null;
    }
  });
};
/*
 * @param lat Array of arrays of latitude coordinates for polygons
 * @param lng Array of arrays of longitude coordinates for polygons
 */


methods.addPolygons = function (polygons, layerId, group, options, popup, popupOptions, label, labelOptions, highlightOptions) {
  if (polygons.length > 0) {
    var df = new _dataframe2["default"]().col("shapes", polygons).col("layerId", layerId).col("group", group).col("popup", popup).col("popupOptions", popupOptions).col("label", label).col("labelOptions", labelOptions).col("highlightOptions", highlightOptions).cbind(options);
    addLayers(this, "shape", df, function (df, i) {
      // This code used to use L.multiPolygon, but that caused
      // double-click on a multipolygon to fail to zoom in on the
      // map. Surprisingly, putting all the rings in a single
      // polygon seems to still work; complicated multipolygons
      // are still rendered correctly.
      var shapes = df.get(i, "shapes").map(function (polygon) {
        return polygon.map(_htmlwidgets2["default"].dataframeToD3);
      }).reduce(function (acc, val) {
        return acc.concat(val);
      }, []);
      return _leaflet2["default"].polygon(shapes, df.get(i));
    });
  }
};

methods.addGeoJSON = function (data, layerId, group, style) {
  // This time, self is actually needed because the callbacks below need
  // to access both the inner and outer senses of "this"
  var self = this;

  if (typeof data === "string") {
    data = JSON.parse(data);
  }

  var globalStyle = _jquery2["default"].extend({}, style, data.style || {});

  var gjlayer = _leaflet2["default"].geoJson(data, {
    style: function style(feature) {
      if (feature.style || feature.properties.style) {
        return _jquery2["default"].extend({}, globalStyle, feature.style, feature.properties.style);
      } else {
        return globalStyle;
      }
    },
    onEachFeature: function onEachFeature(feature, layer) {
      var extraInfo = {
        featureId: feature.id,
        properties: feature.properties
      };
      var popup = feature.properties ? feature.properties.popup : null;
      if (typeof popup !== "undefined" && popup !== null) layer.bindPopup(popup);
      layer.on("click", mouseHandler(self.id, layerId, group, "geojson_click", extraInfo), this);
      layer.on("mouseover", mouseHandler(self.id, layerId, group, "geojson_mouseover", extraInfo), this);
      layer.on("mouseout", mouseHandler(self.id, layerId, group, "geojson_mouseout", extraInfo), this);
    }
  });

  this.layerManager.addLayer(gjlayer, "geojson", layerId, group);
};

methods.removeGeoJSON = function (layerId) {
  this.layerManager.removeLayer("geojson", layerId);
};

methods.clearGeoJSON = function () {
  this.layerManager.clearLayers("geojson");
};

methods.addTopoJSON = function (data, layerId, group, style) {
  // This time, self is actually needed because the callbacks below need
  // to access both the inner and outer senses of "this"
  var self = this;

  if (typeof data === "string") {
    data = JSON.parse(data);
  }

  var globalStyle = _jquery2["default"].extend({}, style, data.style || {});

  var gjlayer = _leaflet2["default"].geoJson(null, {
    style: function style(feature) {
      if (feature.style || feature.properties.style) {
        return _jquery2["default"].extend({}, globalStyle, feature.style, feature.properties.style);
      } else {
        return globalStyle;
      }
    },
    onEachFeature: function onEachFeature(feature, layer) {
      var extraInfo = {
        featureId: feature.id,
        properties: feature.properties
      };
      var popup = feature.properties.popup;
      if (typeof popup !== "undefined" && popup !== null) layer.bindPopup(popup);
      layer.on("click", mouseHandler(self.id, layerId, group, "topojson_click", extraInfo), this);
      layer.on("mouseover", mouseHandler(self.id, layerId, group, "topojson_mouseover", extraInfo), this);
      layer.on("mouseout", mouseHandler(self.id, layerId, group, "topojson_mouseout", extraInfo), this);
    }
  });

  global.omnivore.topojson.parse(data, null, gjlayer);
  this.layerManager.addLayer(gjlayer, "topojson", layerId, group);
};

methods.removeTopoJSON = function (layerId) {
  this.layerManager.removeLayer("topojson", layerId);
};

methods.clearTopoJSON = function () {
  this.layerManager.clearLayers("topojson");
};

methods.addControl = function (html, position, layerId, classes) {
  function onAdd(map) {
    var div = _leaflet2["default"].DomUtil.create("div", classes);

    if (typeof layerId !== "undefined" && layerId !== null) {
      div.setAttribute("id", layerId);
    }

    this._div = div; // It's possible for window.Shiny to be true but Shiny.initializeInputs to
    // not be, when a static leaflet widget is included as part of the shiny
    // UI directly (not through leafletOutput or uiOutput). In this case we
    // don't do the normal Shiny stuff as that will all happen when Shiny
    // itself loads and binds the entire doc.

    if (window.Shiny && _shiny2["default"].initializeInputs) {
      _shiny2["default"].renderHtml(html, this._div);

      _shiny2["default"].initializeInputs(this._div);

      _shiny2["default"].bindAll(this._div);
    } else {
      this._div.innerHTML = html;
    }

    return this._div;
  }

  function onRemove(map) {
    if (window.Shiny && _shiny2["default"].unbindAll) {
      _shiny2["default"].unbindAll(this._div);
    }
  }

  var Control = _leaflet2["default"].Control.extend({
    options: {
      position: position
    },
    onAdd: onAdd,
    onRemove: onRemove
  });

  this.controls.add(new Control(), layerId, html);
};

methods.addCustomControl = function (control, layerId) {
  this.controls.add(control, layerId);
};

methods.removeControl = function (layerId) {
  this.controls.remove(layerId);
};

methods.getControl = function (layerId) {
  this.controls.get(layerId);
};

methods.clearControls = function () {
  this.controls.clear();
};

methods.addLegend = function (options) {
  var legend = _leaflet2["default"].control({
    position: options.position
  });

  var gradSpan;

  legend.onAdd = function (map) {
    var div = _leaflet2["default"].DomUtil.create("div", options.className),
        colors = options.colors,
        labels = options.labels,
        legendHTML = "";

    if (options.type === "numeric") {
      // # Formatting constants.
      var singleBinHeight = 20; // The distance between tick marks, in px

      var vMargin = 8; // If 1st tick mark starts at top of gradient, how
      // many extra px are needed for the top half of the
      // 1st label? (ditto for last tick mark/label)

      var tickWidth = 4; // How wide should tick marks be, in px?

      var labelPadding = 6; // How much distance to reserve for tick mark?
      // (Must be >= tickWidth)
      // # Derived formatting parameters.
      // What's the height of a single bin, in percentage (of gradient height)?
      // It might not just be 1/(n-1), if the gradient extends past the tick
      // marks (which can be the case for pretty cut points).

      var singleBinPct = (options.extra.p_n - options.extra.p_1) / (labels.length - 1); // Each bin is `singleBinHeight` high. How tall is the gradient?

      var totalHeight = 1 / singleBinPct * singleBinHeight + 1; // How far should the first tick be shifted down, relative to the top
      // of the gradient?

      var tickOffset = singleBinHeight / singleBinPct * options.extra.p_1;
      gradSpan = (0, _jquery2["default"])("<span/>").css({
        "background": "linear-gradient(" + colors + ")",
        "opacity": options.opacity,
        "height": totalHeight + "px",
        "width": "18px",
        "display": "block",
        "margin-top": vMargin + "px"
      });
      var leftDiv = (0, _jquery2["default"])("<div/>").css("float", "left"),
          rightDiv = (0, _jquery2["default"])("<div/>").css("float", "left");
      leftDiv.append(gradSpan);
      (0, _jquery2["default"])(div).append(leftDiv).append(rightDiv).append((0, _jquery2["default"])("<br>")); // Have to attach the div to the body at this early point, so that the
      // svg text getComputedTextLength() actually works, below.

      document.body.appendChild(div);
      var ns = "http://www.w3.org/2000/svg";
      var svg = document.createElementNS(ns, "svg");
      rightDiv.append(svg);
      var g = document.createElementNS(ns, "g");
      (0, _jquery2["default"])(g).attr("transform", "translate(0, " + vMargin + ")");
      svg.appendChild(g); // max label width needed to set width of svg, and right-justify text

      var maxLblWidth = 0; // Create tick marks and labels

      _jquery2["default"].each(labels, function (i, label) {
        var y = tickOffset + i * singleBinHeight + 0.5;
        var thisLabel = document.createElementNS(ns, "text");
        (0, _jquery2["default"])(thisLabel).text(labels[i]).attr("y", y).attr("dx", labelPadding).attr("dy", "0.5ex");
        g.appendChild(thisLabel);
        maxLblWidth = Math.max(maxLblWidth, thisLabel.getComputedTextLength());
        var thisTick = document.createElementNS(ns, "line");
        (0, _jquery2["default"])(thisTick).attr("x1", 0).attr("x2", tickWidth).attr("y1", y).attr("y2", y).attr("stroke-width", 1);
        g.appendChild(thisTick);
      }); // Now that we know the max label width, we can right-justify


      (0, _jquery2["default"])(svg).find("text").attr("dx", labelPadding + maxLblWidth).attr("text-anchor", "end"); // Final size for <svg>

      (0, _jquery2["default"])(svg).css({
        width: maxLblWidth + labelPadding + "px",
        height: totalHeight + vMargin * 2 + "px"
      });

      if (options.na_color && _jquery2["default"].inArray(options.na_label, labels) < 0) {
        (0, _jquery2["default"])(div).append("<div><i style=\"" + "background:" + options.na_color + ";opacity:" + options.opacity + ";margin-right:" + labelPadding + "px" + ";\"></i>" + options.na_label + "</div>");
      }
    } else {
      if (options.na_color && _jquery2["default"].inArray(options.na_label, labels) < 0) {
        colors.push(options.na_color);
        labels.push(options.na_label);
      }

      for (var i = 0; i < colors.length; i++) {
        legendHTML += "<i style=\"background:" + colors[i] + ";opacity:" + options.opacity + "\"></i> " + labels[i] + "<br>";
      }

      div.innerHTML = legendHTML;
    }

    if (options.title) (0, _jquery2["default"])(div).prepend("<div style=\"margin-bottom:3px\"><strong>" + options.title + "</strong></div>");
    return div;
  };

  if (options.group) {
    // Auto generate a layerID if not provided
    if (!options.layerId) {
      options.layerId = _leaflet2["default"].Util.stamp(legend);
    }

    var map = this;
    map.on("overlayadd", function (e) {
      if (e.name === options.group) {
        map.controls.add(legend, options.layerId);
      }
    });
    map.on("overlayremove", function (e) {
      if (e.name === options.group) {
        map.controls.remove(options.layerId);
      }
    });
    map.on("groupadd", function (e) {
      if (e.name === options.group) {
        map.controls.add(legend, options.layerId);
      }
    });
    map.on("groupremove", function (e) {
      if (e.name === options.group) {
        map.controls.remove(options.layerId);
      }
    });
  }

  this.controls.add(legend, options.layerId);
};

methods.addLayersControl = function (baseGroups, overlayGroups, options) {
  var _this4 = this;

  // Only allow one layers control at a time
  methods.removeLayersControl.call(this);
  var firstLayer = true;
  var base = {};

  _jquery2["default"].each((0, _util.asArray)(baseGroups), function (i, g) {
    var layer = _this4.layerManager.getLayerGroup(g, true);

    if (layer) {
      base[g] = layer; // Check if >1 base layers are visible; if so, hide all but the first one

      if (_this4.hasLayer(layer)) {
        if (firstLayer) {
          firstLayer = false;
        } else {
          _this4.removeLayer(layer);
        }
      }
    }
  });

  var overlay = {};

  _jquery2["default"].each((0, _util.asArray)(overlayGroups), function (i, g) {
    var layer = _this4.layerManager.getLayerGroup(g, true);

    if (layer) {
      overlay[g] = layer;
    }
  });

  this.currentLayersControl = _leaflet2["default"].control.layers(base, overlay, options);
  this.addControl(this.currentLayersControl);
};

methods.removeLayersControl = function () {
  if (this.currentLayersControl) {
    this.removeControl(this.currentLayersControl);
    this.currentLayersControl = null;
  }
};

methods.addScaleBar = function (options) {
  // Only allow one scale bar at a time
  methods.removeScaleBar.call(this);

  var scaleBar = _leaflet2["default"].control.scale(options).addTo(this);

  this.currentScaleBar = scaleBar;
};

methods.removeScaleBar = function () {
  if (this.currentScaleBar) {
    this.currentScaleBar.remove();
    this.currentScaleBar = null;
  }
};

methods.hideGroup = function (group) {
  var _this5 = this;

  _jquery2["default"].each((0, _util.asArray)(group), function (i, g) {
    var layer = _this5.layerManager.getLayerGroup(g, true);

    if (layer) {
      _this5.removeLayer(layer);
    }
  });
};

methods.showGroup = function (group) {
  var _this6 = this;

  _jquery2["default"].each((0, _util.asArray)(group), function (i, g) {
    var layer = _this6.layerManager.getLayerGroup(g, true);

    if (layer) {
      _this6.addLayer(layer);
    }
  });
};

function setupShowHideGroupsOnZoom(map) {
  if (map.leafletr._hasInitializedShowHideGroups) {
    return;
  }

  map.leafletr._hasInitializedShowHideGroups = true;

  function setVisibility(layer, visible, group) {
    if (visible !== map.hasLayer(layer)) {
      if (visible) {
        map.addLayer(layer);
        map.fire("groupadd", {
          "name": group,
          "layer": layer
        });
      } else {
        map.removeLayer(layer);
        map.fire("groupremove", {
          "name": group,
          "layer": layer
        });
      }
    }
  }

  function showHideGroupsOnZoom() {
    if (!map.layerManager) return;
    var zoom = map.getZoom();
    map.layerManager.getAllGroupNames().forEach(function (group) {
      var layer = map.layerManager.getLayerGroup(group, false);

      if (layer && typeof layer.zoomLevels !== "undefined") {
        setVisibility(layer, layer.zoomLevels === true || layer.zoomLevels.indexOf(zoom) >= 0, group);
      }
    });
  }

  map.showHideGroupsOnZoom = showHideGroupsOnZoom;
  map.on("zoomend", showHideGroupsOnZoom);
}

methods.setGroupOptions = function (group, options) {
  var _this7 = this;

  _jquery2["default"].each((0, _util.asArray)(group), function (i, g) {
    var layer = _this7.layerManager.getLayerGroup(g, true); // This slightly tortured check is because 0 is a valid value for zoomLevels


    if (typeof options.zoomLevels !== "undefined" && options.zoomLevels !== null) {
      layer.zoomLevels = (0, _util.asArray)(options.zoomLevels);
    }
  });

  setupShowHideGroupsOnZoom(this);
  this.showHideGroupsOnZoom();
};

methods.addRasterImage = function (uri, bounds, opacity, attribution, layerId, group) {
  // uri is a data URI containing an image. We want to paint this image as a
  // layer at (top-left) bounds[0] to (bottom-right) bounds[1].
  // We can't simply use ImageOverlay, as it uses bilinear scaling which looks
  // awful as you zoom in (and sometimes shifts positions or disappears).
  // Instead, we'll use a TileLayer.Canvas to draw pieces of the image.
  // First, some helper functions.
  // degree2tile converts latitude, longitude, and zoom to x and y tile
  // numbers. The tile numbers returned can be non-integral, as there's no
  // reason to expect that the lat/lng inputs are exactly on the border of two
  // tiles.
  //
  // We'll use this to convert the bounds we got from the server, into coords
  // in tile-space at a given zoom level. Note that once we do the conversion,
  // we don't to do any more trigonometry to convert between pixel coordinates
  // and tile coordinates; the source image pixel coords, destination canvas
  // pixel coords, and tile coords all can be scaled linearly.
  function degree2tile(lat, lng, zoom) {
    // See http://wiki.openstreetmap.org/wiki/Slippy_map_tilenames
    var latRad = lat * Math.PI / 180;
    var n = Math.pow(2, zoom);
    var x = (lng + 180) / 360 * n;
    var y = (1 - Math.log(Math.tan(latRad) + 1 / Math.cos(latRad)) / Math.PI) / 2 * n;
    return {
      x: x,
      y: y
    };
  } // Given a range [from,to) and either one or two numbers, returns true if
  // there is any overlap between [x,x1) and the range--or if x1 is omitted,
  // then returns true if x is within [from,to).


  function overlap(from, to, x,
  /* optional */
  x1) {
    if (arguments.length == 3) x1 = x;
    return x < to && x1 >= from;
  }

  function getCanvasSmoothingProperty(ctx) {
    var candidates = ["imageSmoothingEnabled", "mozImageSmoothingEnabled", "webkitImageSmoothingEnabled", "msImageSmoothingEnabled"];

    for (var i = 0; i < candidates.length; i++) {
      if (typeof ctx[candidates[i]] !== "undefined") {
        return candidates[i];
      }
    }

    return null;
  } // Our general strategy is to:
  // 1. Load the data URI in an Image() object, so we can get its pixel
  //    dimensions and the underlying image data. (We could have done this
  //    by not encoding as PNG at all but just send an array of RGBA values
  //    from the server, but that would inflate the JSON too much.)
  // 2. Create a hidden canvas that we use just to extract the image data
  //    from the Image (using Context2D.getImageData()).
  // 3. Create a TileLayer.Canvas and add it to the map.
  // We want to synchronously create and attach the TileLayer.Canvas (so an
  // immediate call to clearRasters() will be respected, for example), but
  // Image loads its data asynchronously. Fortunately we can resolve this
  // by putting TileLayer.Canvas into async mode, which will let us create
  // and attach the layer but have it wait until the image is loaded before
  // it actually draws anything.
  // These are the variables that we will populate once the image is loaded.


  var imgData = null; // 1d row-major array, four [0-255] integers per pixel

  var imgDataMipMapper = null;
  var w = null; // image width in pixels

  var h = null; // image height in pixels
  // We'll use this array to store callbacks that need to be invoked once
  // imgData, w, and h have been resolved.

  var imgDataCallbacks = []; // Consumers of imgData, w, and h can call this to be notified when data
  // is available.

  function getImageData(callback) {
    if (imgData != null) {
      // Must not invoke the callback immediately; it's too confusing and
      // fragile to have a function invoke the callback *either* immediately
      // or in the future. Better to be consistent here.
      setTimeout(function () {
        callback(imgData, w, h, imgDataMipMapper);
      }, 0);
    } else {
      imgDataCallbacks.push(callback);
    }
  }

  var img = new Image();

  img.onload = function () {
    // Save size
    w = img.width;
    h = img.height; // Create a dummy canvas to extract the image data

    var imgDataCanvas = document.createElement("canvas");
    imgDataCanvas.width = w;
    imgDataCanvas.height = h;
    imgDataCanvas.style.display = "none";
    document.body.appendChild(imgDataCanvas);
    var imgDataCtx = imgDataCanvas.getContext("2d");
    imgDataCtx.drawImage(img, 0, 0); // Save the image data.

    imgData = imgDataCtx.getImageData(0, 0, w, h).data;
    imgDataMipMapper = new _mipmapper2["default"](img); // Done with the canvas, remove it from the page so it can be gc'd.

    document.body.removeChild(imgDataCanvas); // Alert any getImageData callers who are waiting.

    for (var i = 0; i < imgDataCallbacks.length; i++) {
      imgDataCallbacks[i](imgData, w, h, imgDataMipMapper);
    }

    imgDataCallbacks = [];
  };

  img.src = uri;

  var canvasTiles = _leaflet2["default"].gridLayer({
    opacity: opacity,
    attribution: attribution,
    detectRetina: true,
    async: true
  }); // NOTE: The done() function MUST NOT be invoked until after the current
  // tick; done() looks in Leaflet's tile cache for the current tile, and
  // since it's still being constructed, it won't be found.


  canvasTiles.createTile = function (tilePoint, done) {
    var zoom = tilePoint.z;

    var canvas = _leaflet2["default"].DomUtil.create("canvas");

    var error; // setup tile width and height according to the options

    var size = this.getTileSize();
    canvas.width = size.x;
    canvas.height = size.y;
    getImageData(function (imgData, w, h, mipmapper) {
      try {
        // The Context2D we'll being drawing onto. It's always 256x256.
        var ctx = canvas.getContext("2d"); // Convert our image data's top-left and bottom-right locations into
        // x/y tile coordinates. This is essentially doing a spherical mercator
        // projection, then multiplying by 2^zoom.

        var topLeft = degree2tile(bounds[0][0], bounds[0][1], zoom);
        var bottomRight = degree2tile(bounds[1][0], bounds[1][1], zoom); // The size of the image in x/y tile coordinates.

        var extent = {
          x: bottomRight.x - topLeft.x,
          y: bottomRight.y - topLeft.y
        }; // Short circuit if tile is totally disjoint from image.

        if (!overlap(tilePoint.x, tilePoint.x + 1, topLeft.x, bottomRight.x)) return;
        if (!overlap(tilePoint.y, tilePoint.y + 1, topLeft.y, bottomRight.y)) return; // The linear resolution of the tile we're drawing is always 256px per tile unit.
        // If the linear resolution (in either direction) of the image is less than 256px
        // per tile unit, then use nearest neighbor; otherwise, use the canvas's built-in
        // scaling.

        var imgRes = {
          x: w / extent.x,
          y: h / extent.y
        }; // We can do the actual drawing in one of three ways:
        // - Call drawImage(). This is easy and fast, and results in smooth
        //   interpolation (bilinear?). This is what we want when we are
        //   reducing the image from its native size.
        // - Call drawImage() with imageSmoothingEnabled=false. This is easy
        //   and fast and gives us nearest-neighbor interpolation, which is what
        //   we want when enlarging the image. However, it's unsupported on many
        //   browsers (including QtWebkit).
        // - Do a manual nearest-neighbor interpolation. This is what we'll fall
        //   back to when enlarging, and imageSmoothingEnabled isn't supported.
        //   In theory it's slower, but still pretty fast on my machine, and the
        //   results look the same AFAICT.
        // Is imageSmoothingEnabled supported? If so, we can let canvas do
        // nearest-neighbor interpolation for us.

        var smoothingProperty = getCanvasSmoothingProperty(ctx);

        if (smoothingProperty || imgRes.x >= 256 && imgRes.y >= 256) {
          // Use built-in scaling
          // Turn off anti-aliasing if necessary
          if (smoothingProperty) {
            ctx[smoothingProperty] = imgRes.x >= 256 && imgRes.y >= 256;
          } // Don't necessarily draw with the full-size image; if we're
          // downscaling, use the mipmapper to get a pre-downscaled image
          // (see comments on Mipmapper class for why this matters).


          mipmapper.getBySize(extent.x * 256, extent.y * 256, function (mip) {
            // It's possible that the image will go off the edge of the canvas--
            // that's OK, the canvas should clip appropriately.
            ctx.drawImage(mip, // Convert abs tile coords to rel tile coords, then *256 to convert
            // to rel pixel coords
            (topLeft.x - tilePoint.x) * 256, (topLeft.y - tilePoint.y) * 256, // Always draw the whole thing and let canvas clip; so we can just
            // convert from size in tile coords straight to pixels
            extent.x * 256, extent.y * 256);
          });
        } else {
          // Use manual nearest-neighbor interpolation
          // Calculate the source image pixel coordinates that correspond with
          // the top-left and bottom-right of this tile. (If the source image
          // only partially overlaps the tile, we use max/min to limit the
          // sourceStart/End to only reflect the overlapping portion.)
          var sourceStart = {
            x: Math.max(0, Math.floor((tilePoint.x - topLeft.x) * imgRes.x)),
            y: Math.max(0, Math.floor((tilePoint.y - topLeft.y) * imgRes.y))
          };
          var sourceEnd = {
            x: Math.min(w, Math.ceil((tilePoint.x + 1 - topLeft.x) * imgRes.x)),
            y: Math.min(h, Math.ceil((tilePoint.y + 1 - topLeft.y) * imgRes.y))
          }; // The size, in dest pixels, that each source pixel should occupy.
          // This might be greater or less than 1 (e.g. if x and y resolution
          // are very different).

          var pixelSize = {
            x: 256 / imgRes.x,
            y: 256 / imgRes.y
          }; // For each pixel in the source image that overlaps the tile...

          for (var row = sourceStart.y; row < sourceEnd.y; row++) {
            for (var col = sourceStart.x; col < sourceEnd.x; col++) {
              // ...extract the pixel data...
              var i = (row * w + col) * 4;
              var r = imgData[i];
              var g = imgData[i + 1];
              var b = imgData[i + 2];
              var a = imgData[i + 3];
              ctx.fillStyle = "rgba(" + [r, g, b, a / 255].join(",") + ")"; // ...calculate the corresponding pixel coord in the dest image
              // where it should be drawn...

              var pixelPos = {
                x: (col / imgRes.x + topLeft.x - tilePoint.x) * 256,
                y: (row / imgRes.y + topLeft.y - tilePoint.y) * 256
              }; // ...and draw a rectangle there.

              ctx.fillRect(Math.round(pixelPos.x), Math.round(pixelPos.y), // Looks crazy, but this is necessary to prevent rounding from
              // causing overlap between this rect and its neighbors. The
              // minuend is the location of the next pixel, while the
              // subtrahend is the position of the current pixel (to turn an
              // absolute coordinate to a width/height). Yes, I had to look
              // up minuend and subtrahend.
              Math.round(pixelPos.x + pixelSize.x) - Math.round(pixelPos.x), Math.round(pixelPos.y + pixelSize.y) - Math.round(pixelPos.y));
            }
          }
        }
      } catch (e) {
        error = e;
      } finally {
        done(error, canvas);
      }
    });
    return canvas;
  };

  this.layerManager.addLayer(canvasTiles, "image", layerId, group);
};

methods.removeImage = function (layerId) {
  this.layerManager.removeLayer("image", layerId);
};

methods.clearImages = function () {
  this.layerManager.clearLayers("image");
};

methods.addMeasure = function (options) {
  // if a measureControl already exists, then remove it and
  //   replace with a new one
  methods.removeMeasure.call(this);
  this.measureControl = _leaflet2["default"].control.measure(options);
  this.addControl(this.measureControl);
};

methods.removeMeasure = function () {
  if (this.measureControl) {
    this.removeControl(this.measureControl);
    this.measureControl = null;
  }
};

methods.addSelect = function (ctGroup) {
  var _this8 = this;

  methods.removeSelect.call(this);
  this._selectButton = _leaflet2["default"].easyButton({
    states: [{
      stateName: "select-inactive",
      icon: "ion-qr-scanner",
      title: "Make a selection",
      onClick: function onClick(btn, map) {
        btn.state("select-active");
        _this8._locationFilter = new _leaflet2["default"].LocationFilter2();

        if (ctGroup) {
          var selectionHandle = new global.crosstalk.SelectionHandle(ctGroup);
          selectionHandle.on("change", function (e) {
            if (e.sender !== selectionHandle) {
              if (_this8._locationFilter) {
                _this8._locationFilter.disable();

                btn.state("select-inactive");
              }
            }
          });

          var handler = function handler(e) {
            _this8.layerManager.brush(_this8._locationFilter.getBounds(), {
              sender: selectionHandle
            });
          };

          _this8._locationFilter.on("enabled", handler);

          _this8._locationFilter.on("change", handler);

          _this8._locationFilter.on("disabled", function () {
            selectionHandle.close();
            _this8._locationFilter = null;
          });
        }

        _this8._locationFilter.addTo(map);
      }
    }, {
      stateName: "select-active",
      icon: "ion-close-round",
      title: "Dismiss selection",
      onClick: function onClick(btn, map) {
        btn.state("select-inactive");

        _this8._locationFilter.disable(); // If explicitly dismissed, clear the crosstalk selections


        _this8.layerManager.unbrush();
      }
    }]
  });

  this._selectButton.addTo(this);
};

methods.removeSelect = function () {
  if (this._locationFilter) {
    this._locationFilter.disable();
  }

  if (this._selectButton) {
    this.removeControl(this._selectButton);
    this._selectButton = null;
  }
};

methods.createMapPane = function (name, zIndex) {
  this.createPane(name);
  this.getPane(name).style.zIndex = zIndex;
};


}).call(this,typeof global !== "undefined" ? global : typeof self !== "undefined" ? self : typeof window !== "undefined" ? window : {})
},{"./cluster-layer-store":1,"./crs_utils":3,"./dataframe":4,"./global/htmlwidgets":8,"./global/jquery":9,"./global/leaflet":10,"./global/shiny":12,"./mipmapper":16,"./util":17}],16:[function(require,module,exports){
"use strict";

Object.defineProperty(exports, "__esModule", {
  value: true
});

function _classCallCheck(instance, Constructor) { if (!(instance instanceof Constructor)) { throw new TypeError("Cannot call a class as a function"); } }

function _defineProperties(target, props) { for (var i = 0; i < props.length; i++) { var descriptor = props[i]; descriptor.enumerable = descriptor.enumerable || false; descriptor.configurable = true; if ("value" in descriptor) descriptor.writable = true; Object.defineProperty(target, descriptor.key, descriptor); } }

function _createClass(Constructor, protoProps, staticProps) { if (protoProps) _defineProperties(Constructor.prototype, protoProps); if (staticProps) _defineProperties(Constructor, staticProps); return Constructor; }

// This class simulates a mipmap, which shrinks images by powers of two. This
// stepwise reduction results in "pixel-perfect downscaling" (where every
// pixel of the original image has some contribution to the downscaled image)
// as opposed to a single-step downscaling which will discard a lot of data
// (and with sparse images at small scales can give very surprising results).
var Mipmapper = /*#__PURE__*/function () {
  function Mipmapper(img) {
    _classCallCheck(this, Mipmapper);

    this._layers = [img];
  } // The various functions on this class take a callback function BUT MAY OR MAY
  // NOT actually behave asynchronously.


  _createClass(Mipmapper, [{
    key: "getBySize",
    value: function getBySize(desiredWidth, desiredHeight, callback) {
      var _this = this;

      var i = 0;
      var lastImg = this._layers[0];

      var testNext = function testNext() {
        _this.getByIndex(i, function (img) {
          // If current image is invalid (i.e. too small to be rendered) or
          // it's smaller than what we wanted, return the last known good image.
          if (!img || img.width < desiredWidth || img.height < desiredHeight) {
            callback(lastImg);
            return;
          } else {
            lastImg = img;
            i++;
            testNext();
            return;
          }
        });
      };

      testNext();
    }
  }, {
    key: "getByIndex",
    value: function getByIndex(i, callback) {
      var _this2 = this;

      if (this._layers[i]) {
        callback(this._layers[i]);
        return;
      }

      this.getByIndex(i - 1, function (prevImg) {
        if (!prevImg) {
          // prevImg could not be calculated (too small, possibly)
          callback(null);
          return;
        }

        if (prevImg.width < 2 || prevImg.height < 2) {
          // Can't reduce this image any further
          callback(null);
          return;
        } // If reduce ever becomes truly asynchronous, we should stuff a promise or
        // something into this._layers[i] before calling this.reduce(), to prevent
        // redundant reduce operations from happening.


        _this2.reduce(prevImg, function (reducedImg) {
          _this2._layers[i] = reducedImg;
          callback(reducedImg);
          return;
        });
      });
    }
  }, {
    key: "reduce",
    value: function reduce(img, callback) {
      var imgDataCanvas = document.createElement("canvas");
      imgDataCanvas.width = Math.ceil(img.width / 2);
      imgDataCanvas.height = Math.ceil(img.height / 2);
      imgDataCanvas.style.display = "none";
      document.body.appendChild(imgDataCanvas);

      try {
        var imgDataCtx = imgDataCanvas.getContext("2d");
        imgDataCtx.drawImage(img, 0, 0, img.width / 2, img.height / 2);
        callback(imgDataCanvas);
      } finally {
        document.body.removeChild(imgDataCanvas);
      }
    }
  }]);

  return Mipmapper;
}();

exports["default"] = Mipmapper;


},{}],17:[function(require,module,exports){
"use strict";

Object.defineProperty(exports, "__esModule", {
  value: true
});
exports.log = log;
exports.recycle = recycle;
exports.asArray = asArray;

function log(message) {
  /* eslint-disable no-console */
  if (console && console.log) console.log(message);
  /* eslint-enable no-console */
}

function recycle(values, length, inPlace) {
  if (length === 0 && !inPlace) return [];

  if (!(values instanceof Array)) {
    if (inPlace) {
      throw new Error("Can't do in-place recycling of a non-Array value");
    }

    values = [values];
  }

  if (typeof length === "undefined") length = values.length;
  var dest = inPlace ? values : [];
  var origLength = values.length;

  while (dest.length < length) {
    dest.push(values[dest.length % origLength]);
  }

  if (dest.length > length) {
    dest.splice(length, dest.length - length);
  }

  return dest;
}

function asArray(value) {
  if (value instanceof Array) return value;else return [value];
}


},{}]},{},[13]);
