# Supplementary material for: White stork movements reveal the ecological connectivity between landfills and different habitats
Source: Mov Ecol. 2023 Mar 28;11:18. doi: 10.1186/s40462-023-00380-7 (PMC10045253; doi:10.1186/s40462-023-00380-7)
Supplement: Supplementary file 1 — Additional file 1. Interactive map showing the spatial network and GPS tracks. [file 40462_2023_380_MOESM1_ESM.zip › 40462_2023_380_MOESM1_ESM/Interactive_map_files/leaflet-providers-plugin-2.0.4.1/leaflet-providers-plugin.js]

LeafletWidget.methods.addProviderTiles = function(provider, layerId, group, options) {
  this.layerManager.addLayer(L.tileLayer.provider(provider, options), "tile", layerId, group);
};
