# Supplementary material for: White stork movements reveal the ecological connectivity between landfills and different habitats
Source: Mov Ecol. 2023 Mar 28;11:18. doi: 10.1186/s40462-023-00380-7 (PMC10045253; doi:10.1186/s40462-023-00380-7)
Supplement: Supplementary file 1 — Additional file 1. Interactive map showing the spatial network and GPS tracks. [file 40462_2023_380_MOESM1_ESM.zip › 40462_2023_380_MOESM1_ESM/Interactive_map_files/leafletfix-1.0.0/leafletfix.css]

/* Work around CSS properties introduced on img by bootstrap */
img.leaflet-tile {
  padding: 0;
  margin: 0;
  border-radius: 0;
  border: none;
}
.info {
  padding: 6px 8px;
  font: 14px/16px Arial, Helvetica, sans-serif;
  background: white;
  background: rgba(255,255,255,0.8);
  box-shadow: 0 0 15px rgba(0,0,0,0.2);
  border-radius: 5px;
}
.legend {
  line-height: 18px;
  color: #555;
}
.legend svg text {
  fill: #555;
}
.legend svg line {
  stroke: #555;
}
.legend i {
  width: 18px;
  height: 18px;
  margin-right: 4px;
  opacity: 0.7;
  display: inline-block;
  vertical-align: top;
  /*For IE 7*/
  zoom: 1;
  *display: inline;
}
