# Supplementary material for: White stork movements reveal the ecological connectivity between landfills and different habitats
Source: Mov Ecol. 2023 Mar 28;11:18. doi: 10.1186/s40462-023-00380-7 (PMC10045253; doi:10.1186/s40462-023-00380-7)
Supplement: Supplementary file 1 — Additional file 1. Interactive map showing the spatial network and GPS tracks. [file 40462_2023_380_MOESM1_ESM.zip › 40462_2023_380_MOESM1_ESM/Interactive_map_files/rstudio_leaflet-1.3.1/rstudio_leaflet.css]

.leaflet-tooltip.leaflet-tooltip-text-only,
.leaflet-tooltip.leaflet-tooltip-text-only:before,
.leaflet-tooltip.leaflet-tooltip-text-only:after {
  background: none;
  border: none;
  box-shadow: none;
}

.leaflet-tooltip.leaflet-tooltip-text-only.leaflet-tooltip-left {
  margin-left: 5px;
}

.leaflet-tooltip.leaflet-tooltip-text-only.leaflet-tooltip-right {
  margin-left: -5px;
}

.leaflet-tooltip:after {
  border-right: 6px solid transparent;
  /* right: -16px; */
}

.leaflet-popup-pane .leaflet-popup-tip-container {
  /* when the tooltip container is clicked, it is closed */
  pointer-events: all;
  /* tooltips should display the "hand" icon, just like .leaflet-interactive*/
  cursor: pointer;
}

/* have the widget be displayed in the right 'layer' */
.leaflet-map-pane {
  z-index: auto;
}
